# Supplementary material for: Comparing Gene Expression Profiles Between Bt and non-Bt Rice in Response to Brown Planthopper Infestation
Source: Front Plant Sci. 2015 Dec 24;6:1181. doi: 10.3389/fpls.2015.01181 (PMC4689863; doi:10.3389/fpls.2015.01181)
Supplement: Supplementary file 2 [file Table2.XLSX]

## Sheet: total significant
Supplementary Table S2. Genes with similar responses to BPH infestation in Bt and non Bt rice.
2589 probe-sets representing 2371 DEGs (q-value ≤ 0.05 for 3 biological replicates and fold change ≥ 2.0 or ≤ 0.5) were collected with similar response in the two rice lines as the ratio of FC in Bt rice to FC in non-transgenic parental line was between 0.5 and 2.0. Row values in red represented up-regulated genes (with fold change ≥ 2.0), row values in green represented down-regulated genes (fol…
Probe Set ID	Fold Change value (BPH-infested/non-infested)		Annotation
	non-Bt	Bt
Os.28200.1.S1_x_at	70.2461	45.3288	expressed protein
Os.6683.1.S1_at	28.2968	15.0672	expressed protein
Os.22277.1.S1_at	25.3177	29.7723	isocitrate lyase, putative, expressed
Os.51427.1.S1_at	19.0021	13.2176	GRound-Like protein, putative, expressed
Os.20936.1.S1_a_at	18.7982	26.797	photosystem II 10 kDa polypeptide, chloroplast precursor, putative, expressed
Os.53077.1.S1_at	17.7088	25.3955	sialyltransferase-like protein, putative, expressed
Os.18977.1.S1_at	16.5632	22.2796	ZmEBE-1 protein, putative, expressed
Os.57506.1.S1_at	16.5481	26.9647	ent-kaurene oxidase, putative, expressed
Os.32357.1.S1_at	16.4025	13.1534	no description available
Os.15490.1.S1_at	15.4408	8.1913	PQ loop repeat family protein, expressed
Os.27402.1.S1_at	13.4323	21.5262	disease resistance protein, putative, expressed
Os.35020.1.S1_at	13.3902	8.47442	NAC domain transcription factor, putative, expressed
Os.1385.1.S1_at	13.1941	11.5534	glucan endo-1,3-beta-glucosidase GII precursor, putative, expressed
Os.13965.1.S1_at	13.0571	8.48802	pathogenesis-related protein PRMS precursor, putative, expressed
Os.26807.1.S1_at	12.9412	14.8557	ALMT1, putative, expressed
Os.26687.1.S1_at	12.5407	6.52864	malate synthase, glyoxysomal, putative, expressed
Os.19385.1.S1_at	12.2885	6.99687	expressed protein
Os.27675.1.S1_at	12.014	10.1514	expressed protein
Os.51637.1.S1_x_at	11.8065	7.16483	expressed protein
Os.10150.1.S1_at	10.3957	7.10977	branched-chain-amino-acid aminotransferase, putative, expressed
Os.32021.1.S1_at	10.3604	13.1551	glycine-rich RNA-binding protein GRP2A, putative, expressed
Os.50903.1.S1_at	10.2463	5.50733	indole-3-glycerol phosphate synthase, chloroplast precursor, putative, expressed
Os.16218.1.S1_at	10.1701	10.0333	OsMFT1 - Rice MFT-Like1 homogous to Arabidopsis Mother of FT and TFL1 gene, expressed
Os.323.1.S1_at	10.0187	6.28207	pathogenesis-related protein PRB1-3 precursor, putative, expressed
Os.50903.2.S1_x_at	9.83409	5.29994	indole-3-glycerol phosphate synthase, chloroplast precursor, putative, expressed
Os.4670.1.S1_at	9.5895	5.494	xylanase inhibitor protein 1 precursor, putative, expressed
Os.11666.1.S1_at	9.54865	10.1696	senescence-inducible chloroplast stay-green protein 1, putative, expressed
Os.55339.1.S1_at	9.17289	13.3565	adhesive/proline-rich protein, putative, expressed
Os.20572.1.A1_at	9.10401	8.88572	peptidyl-tRNA hydrolase, putative, expressed
Os.9086.1.S1_at	9.09818	9.38472	DNA binding protein, putative, expressed
Os.27342.1.S1_a_at	9.02315	11.0227	expressed protein
Os.24906.1.S1_at	9.00592	7.59625	NADPH quinone oxidoreductase 2, putative, expressed
Os.7989.1.S1_at	8.87076	8.43013	tyrosine aminotransferase, putative, expressed
Os.20572.2.S1_at	8.82948	10.4512	terpene synthase 7, putative, expressed
Os.459.1.S1_at	8.75755	4.42732	protein P21, putative, expressed
Os.22968.1.A1_at	8.70819	4.37171	expressed protein
Os.3808.4.S1_x_at	8.49625	7.16982	transposon protein, putative, CACTA, En/Spm sub-class, expressed
Os.55519.1.S1_at	8.37565	4.25734	TMV response-related gene product, putative, expressed
Os.1385.2.S1_x_at	8.32427	8.72053	glucan endo-1,3-beta-glucosidase GII precursor, putative, expressed
Os.11830.1.S1_at	8.07365	8.30733	non-cyanogenic beta-glucosidase precursor, putative, expressed
Os.32357.1.S1_x_at	8.04653	7.46368	altronate dehydratase, putative, expressed
Os.48082.1.S1_at	8.03669	6.88322	OsWRKY62 - Superfamily of rice TFs having WRKY and zinc finger domains, expressed
Os.30886.1.S1_x_at	8.02552	8.07801	epoxide hydrolase 2, putative, expressed
Os.17158.1.S1_at	7.80733	3.92215	potassium transporter 5, putative, expressed
Os.30886.1.S1_at	7.69931	7.71739	epoxide hydrolase 2, putative, expressed
Os.16453.1.S1_at	7.61421	7.35623	zinc-finger protein 1, putative, expressed
Os.55519.1.S1_x_at	7.59716	4.15108	TMV response-related gene product, putative, expressed
Os.40036.1.A1_at	7.59502	4.95481	expressed protein
Os.9739.1.S1_at	7.57027	7.2756	expressed protein
Os.18922.2.S1_at	7.54877	4.05571	calmodulin-like protein 41, putative, expressed
Os.32115.1.S1_at	7.17443	5.06044	glucan endo-1,3-beta-glucosidase GII precursor, putative, expressed
Os.27793.1.S1_x_at	7.1737	4.19691	peroxidase 68 precursor, putative, expressed
Os.55823.1.S1_at	7.15515	6.78729	zinc finger, C3HC4 type family protein, expressed
Os.33878.1.S1_at	7.13303	6.33417	retrotransposon protein, putative, Ty3-gypsy subclass
OsAffx.4254.1.S1_at	7.10874	3.62565	hypothetical protein
Os.55247.1.S1_at	7.06436	4.8447	expressed protein
Os.7947.1.S1_a_at	7.05369	9.20591	lichenase-2 precursor, putative, expressed
Os.21776.1.S1_at	7.02971	11.7535	ent-kaurene synthase B, chloroplast precursor, putative, expressed
Os.56154.1.S1_s_at	6.8559	6.8655	expressed protein
Os.27793.1.S1_at	6.81313	4.22443	peroxidase 68 precursor, putative, expressed
Os.14381.1.S1_a_at	6.76408	7.95755	ATP binding protein, putative, expressed
Os.606.1.S1_at	6.76337	3.89825	expressed protein
Os.55360.1.S1_at	6.75617	4.40834	expressed protein
Os.11666.1.S1_s_at	6.72907	8.78211	senescence-inducible chloroplast stay-green protein 1, putative, expressed
OsAffx.13994.1.S1_at	6.72125	4.16969	terpene synthase 7, putative
Os.12112.1.S1_at	6.7022	6.85329	expressed protein
Os.26226.1.S1_at	6.69441	5.99805	ATP binding protein, putative, expressed
Os.10058.1.S1_at	6.64281	4.1309	polcalcin Jun o 2, putative, expressed
Os.7675.1.S1_at	6.63263	6.93872	expressed protein
Os.11164.1.S1_at	6.57372	4.16727	pathogenesis-related protein 1 precursor, putative, expressed
Os.10862.1.S1_at	6.49093	6.91888	expressed protein
Os.30000.1.S1_at	6.46648	12.3147	10-deacetylbaccatin III 10-O-acetyltransferase, putative, expressed
Os.10002.1.S1_at	6.42889	4.80355	altronate dehydratase, putative, expressed
Os.13781.1.S2_at	6.39088	3.90664	alpha-aminoadipic semialdehyde synthase, putative, expressed
Os.28435.5.S1_at	6.24957	5.45945	flavonol synthase/flavanone 3-hydroxylase, putative, expressed
Os.20617.1.S1_at	6.22214	6.17101	non-cyanogenic beta-glucosidase precursor, putative, expressed
Os.1818.1.S1_at	6.04907	3.99494	tat pathway signal sequence family protein, expressed
Os.2426.1.A1_at	6.02543	6.03406	expressed protein
Os.49297.1.S1_at	5.99856	3.12045	no description available
Os.23151.1.S1_at	5.96816	3.65542	isoflavone reductase homolog IRL, putative, expressed
Os.46616.1.S1_at	5.92035	4.46887	expressed protein
Os.32668.1.S1_at	5.91401	3.69394	flavonol-3-O-glycoside-7-O-glucosyltransferase 1, putative, expressed
Os.9022.1.S1_at	5.89602	4.61089	protein phosphatase 2C, putative, expressed
Os.55270.1.S1_s_at	5.88426	4.07811	expressed protein
Os.39973.1.S1_s_at	5.85781	4.48497	actin-depolymerizing factor 4, putative, expressed
Os.45997.1.S1_x_at	5.84655	4.26867	tat pathway signal sequence family protein, expressed
Os.11946.1.S1_at	5.81922	7.82941	carboxyl-terminal-processing protease precursor, putative, expressed
Os.51606.1.S1_at	5.80058	3.96266	hypothetical protein
Os.21319.1.S1_at	5.77383	3.8596	protein binding protein, putative, expressed
Os.26472.1.S1_at	5.74755	10.3056	protein binding protein, putative, expressed
Os.20617.2.S1_s_at	5.74567	6.7188	non-cyanogenic beta-glucosidase precursor, putative, expressed
Os.14381.1.S1_at	5.73321	7.42372	ATP binding protein, putative, expressed
Os.22000.1.S1_at	5.72413	3.12885	basic endochitinase 1 precursor, putative, expressed
Os.11851.1.S1_at	5.70507	3.50733	sugar transport protein 8, putative, expressed
Os.19393.1.S1_at	5.68405	5.48339	cytochrome P450 76C4, putative, expressed
OsAffx.17389.1.S1_s_at	5.6545	4.50283	blight-associated protein p12 precursor, putative, expressed
Os.27490.1.A1_at	5.64856	4.79785	retrotransposon, putative, centromere-specific
Os.49591.1.S1_at	5.64739	6.15252	metal ion binding protein, putative, expressed
OsAffx.17948.1.S1_x_at	5.64386	4.04385	EF hand family protein, expressed
Os.47761.1.S1_at	5.64348	4.36057	glutamate decarboxylase, putative, expressed
OsAffx.19456.1.A1_at	5.62874	4.54287	RING-H2 finger protein ATL3D, putative, expressed
Os.49245.1.S1_at	5.62862	3.09001	homeobox-leucine zipper protein ATHB-6, putative, expressed
OsAffx.17948.1.S1_at	5.6276	4.01854	EF hand family protein, expressed
Os.20617.2.S1_x_at	5.60739	6.01619	non-cyanogenic beta-glucosidase precursor, putative, expressed
Os.52944.1.A1_at	5.56969	3.39738	znf, putative, expressed
Os.38152.1.S1_at	5.54576	3.44486	lrgB-like family protein, expressed
Os.50015.1.S1_at	5.53694	4.54512	OsWRKY28 - Superfamily of rice TFs having WRKY and zinc finger domains, expressed
Os.10348.1.S1_at	5.53299	5.07968	UDP-glucoronosyl and UDP-glucosyl transferase family protein
Os.14381.2.S1_x_at	5.53262	7.62179	ATP binding protein, putative, expressed
OsAffx.7690.1.S1_at	5.52789	4.07118	leucine aminopeptidase 1, chloroplast precursor, putative, expressed
Os.53561.1.S1_at	5.52373	3.80903	plant integral membrane protein TIGR01569 containing protein, expressed
Os.6345.1.S1_at	5.49868	6.14543	inositol oxygenase, putative, expressed
Os.14045.1.S1_s_at	5.47658	3.28026	expressed protein
Os.16994.1.S1_at	5.36667	6.61706	no description available
OsAffx.21616.1.S1_s_at	5.36105	4.83186	ethylene-responsive transcription factor 2, putative, expressed
OsAffx.14430.1.S1_s_at	5.36066	3.92148	glycine-rich protein, putative
Os.6125.1.S1_at	5.35803	6.84516	PDI-like protein, putative, expressed
Os.57142.1.S1_at	5.34157	4.08332	OsSAUR26 - Auxin-responsive SAUR gene family member, expressed
Os.27271.1.S1_a_at	5.32876	2.89179	protein kinase, putative, expressed
Os.47474.1.S1_at	5.29316	4.27231	dnaJ protein, putative, expressed
Os.46393.1.S1_x_at	5.28619	3.43415	expressed protein
Os.6142.1.S1_s_at	5.28504	6.87254	major facilitator superfamily antiporter, putative, expressed
Os.13008.1.S1_at	5.26421	2.81967	lipoxygenase 8, chloroplast precursor, putative, expressed
Os.27474.1.S1_at	5.25135	4.00977	SHR5-receptor-like kinase, putative
Os.27807.1.S1_a_at	5.2382	3.22612	expressed protein
Os.27224.2.A1_at	5.22926	2.86389	cytokinin dehydrogenase 7, putative, expressed
Os.32366.1.S1_at	5.18907	7.95513	mitogen-activated protein kinase kinase kinase 2, putative, expressed
Os.16891.1.S1_at	5.1401	3.30472	monooxygenase, putative, expressed
OsAffx.23104.1.S1_at	5.13698	3.69403	metal tolerance protein C3, putative, expressed
Os.46418.1.S1_at	5.12077	3.53013	domain of unknown function DUF614 containing protein, expressed
Os.18157.1.S2_at	5.10754	2.9955	protein binding protein, putative, expressed
Os.16305.1.S1_at	5.09487	3.40299	cytochrome P450 CYP99A1, putative, expressed
Os.22374.1.S2_a_at	5.08014	4.25687	peroxisomal-coenzyme A synthetase, putative, expressed
Os.17338.1.S1_at	5.07416	5.9908	D-mannose binding lectin family protein, expressed
Os.27738.1.S1_at	5.06534	3.75091	CIPK-like protein 1, putative, expressed
Os.47474.1.S1_x_at	5.06482	4.18736	dnaJ protein, putative, expressed
Os.51657.1.S1_at	5.05774	3.27512	zinc finger protein, putative, expressed
Os.49611.1.S1_at	5.04148	3.9944	ureide permease 4, putative, expressed
Os.11584.1.S1_s_at	4.97799	3.57795	alcohol dehydrogenase 1, putative, expressed
Os.7372.1.S1_at	4.96821	3.75804	abscisic stress ripening protein 2, putative, expressed
Os.28435.5.S1_x_at	4.94965	3.66606	flavonol synthase/flavanone 3-hydroxylase, putative, expressed
Os.37729.1.S1_s_at	4.90847	3.09817	Bowman-Birk type bran trypsin inhibitor precursor, putative, expressed
Os.5441.1.S1_at	4.9073	3.87315	glutathione S-transferase GSTU6, putative, expressed
Os.28435.4.S1_at	4.90567	2.61402	flavonol synthase/flavanone 3-hydroxylase, putative, expressed
Os.27507.1.S1_at	4.90422	2.51669	no description available
Os.34841.1.S1_at	4.88909	3.66847	metal ion binding protein, putative, expressed
Os.51835.1.S1_a_at	4.88819	3.25762	gibberellin 2-beta-dioxygenase, putative, expressed
Os.51929.1.S1_at	4.87931	3.50394	glycine-rich cell wall structural protein 2 precursor, putative, expressed
OsAffx.28387.1.S1_s_at	4.86587	3.34489	expressed protein
Os.47814.1.A1_s_at	4.81917	3.77201	auxin Efflux Carrier family protein, expressed
Os.10682.1.S1_at	4.80398	4.80836	expressed protein
Os.55343.1.S1_at	4.79158	3.73975	expressed protein
Os.2493.1.S2_at	4.78786	2.89059	heterogeneous nuclear ribonucleoprotein 27C, putative, expressed
OsAffx.28731.1.S1_s_at	4.77685	3.03478	ATPase, coupled to transmembrane movement of substances, putative, expressed
Os.47735.1.S1_at	4.77217	5.4105	NAC domain-containing protein 78, putative, expressed
Os.22594.1.S1_at	4.767	2.76192	Bowman-Birk type bran trypsin inhibitor precursor, putative, expressed
Os.28301.1.S1_at	4.76572	2.87661	photosystem II 10 kDa polypeptide, chloroplast precursor, putative, expressed
Os.28435.1.S1_a_at	4.74182	3.7337	flavonol synthase/flavanone 3-hydroxylase, putative, expressed
Os.27807.1.S1_at	4.73699	3.62688	expressed protein
Os.56080.1.S1_at	4.71887	4.07678	no description available
Os.51741.1.S1_at	4.70562	2.62209	expressed protein
Os.39764.1.S1_at	4.69875	3.8943	hypothetical protein
Os.11831.1.S1_at	4.6902	2.74648	benzoate carboxyl methyltransferase, putative, expressed
Os.39764.1.S1_x_at	4.65464	3.8685	hypothetical protein
Os.5469.1.S1_at	4.65417	2.89275	expressed protein
Os.17985.1.S1_s_at	4.64529	3.31129	expressed protein
Os.19480.1.S1_at	4.6125	3.41082	protein binding protein, putative, expressed
Os.46584.1.S1_at	4.61028	3.17119	expressed protein
Os.29815.1.S1_at	4.60942	2.6371	expressed protein
Os.28385.1.S1_x_at	4.6052	4.00129	mitogen-activated protein kinase, putative, expressed
Os.13646.1.S1_at	4.60073	3.2634	hypothetical protein
Os.28044.1.A1_at	4.59572	8.41385	endochitinase A precursor, putative, expressed
Os.28385.2.S1_a_at	4.57035	3.90162	mitogen-activated protein kinase, putative, expressed
OsAffx.3667.1.S1_at	4.56508	5.57311	catalytic/ hydrolase, putative, expressed
Os.55079.1.S1_at	4.56422	2.86545	no description available
Os.17918.1.S1_at	4.548	2.69147	serine/threonine kinase-like protein, putative, expressed
Os.7516.1.S1_at	4.52702	2.50503	signal recognition particle 54 kDa protein 2, putative, expressed
Os.27455.1.S1_x_at	4.50359	8.52783	expressed protein
Os.22947.1.S1_a_at	4.50201	2.68259	no description available
Os.15152.1.S1_a_at	4.46681	3.26739	electron transporter/ heat shock protein binding protein, putative, expressed
Os.10870.1.S1_at	4.46	5.04056	RNA-binding region-containing protein 1, putative, expressed
Os.41109.1.S1_x_at	4.44551	2.74347	ubiquitin-protein ligase CIP8, putative, expressed
Os.7947.1.S1_x_at	4.44138	6.07155	lichenase-2 precursor, putative, expressed
Os.7035.1.S1_at	4.43596	4.0574	expressed protein
OsAffx.23364.1.S1_x_at	4.43497	3.92288	expressed protein
OsAffx.32170.1.S1_at	4.43119	4.84837	pathogenesis-related protein precursor, putative, expressed
Os.7929.2.S1_a_at	4.42218	3.35433	expressed protein
Os.15671.1.A2_at	4.418	2.62834	expressed protein
Os.22820.1.A1_at	4.41642	4.41214	no description available
Os.17405.1.S1_a_at	4.3799	7.28897	ureide permease 4, putative, expressed
Os.19608.1.S1_at	4.36733	3.05413	auxin Efflux Carrier family protein, expressed
Os.27482.1.A1_at	4.35561	7.43597	plant-specific domain TIGR01615 family protein, expressed
Os.12252.1.S1_at	4.34283	3.02727	gibberellin-regulated protein 1 precursor, putative, expressed
Os.9554.1.S1_at	4.32951	3.3458	adhesive/proline-rich protein, putative, expressed
Os.52665.1.S1_at	4.31978	3.25616	phloem-specific lectin, putative, expressed
Os.47310.1.S1_at	4.31634	3.41425	cytochrome P450 72A1, putative
Os.19366.4.A1_a_at	4.31527	4.55514	expressed protein
Os.10555.1.S1_a_at	4.30433	2.69351	RNA-binding protein cabeza, putative, expressed
Os.27455.1.S1_at	4.30138	8.18253	expressed protein
Os.18257.1.S1_at	4.28827	3.37454	stachyose synthase precursor, putative, expressed
Os.16922.1.S1_at	4.28392	3.7016	acyltransferase/ catalytic, putative, expressed
Os.2915.1.S1_at	4.27509	3.03359	protein induced upon tuberization, putative, expressed
Os.31171.1.S1_at	4.2743	6.38952	expressed protein
Os.17111.2.S1_x_at	4.24706	3.83078	cytochrome P450 86A1, putative, expressed
Os.38669.1.A1_s_at	4.2448	2.7286	expressed protein
Os.55093.1.S1_at	4.24351	2.22639	expressed protein
Os.34925.1.A1_at	4.23771	3.82367	calmodulin, putative, expressed
OsAffx.14888.1.S1_at	4.237	3.23668	expressed protein
Os.11330.1.S2_at	4.23663	4.73396	aquaporin PIP2.1, putative, expressed
Os.10126.1.S1_at	4.22891	3.03386	calmodulin-like protein, putative, expressed
Os.9741.2.S1_at	4.22388	4.99562	expressed protein
Os.53660.1.S1_at	4.21457	4.51885	ethylene responsive protein, putative, expressed
Os.27043.1.A1_at	4.203	3.11893	protein kinase, putative, expressed
Os.55248.1.S1_x_at	4.19684	2.57987	transposon protein, putative, Mutator sub-class
Os.55827.1.S1_at	4.19263	3.58352	OsWRKY72 - Superfamily of rice TFs having WRKY and zinc finger domains, expressed
Os.12326.1.S1_s_at	4.17955	5.33921	GTP pyrophosphokinase, putative, expressed
OsAffx.23364.1.S1_at	4.16081	3.80463	expressed protein
Os.3406.1.S1_at	4.15233	2.97603	transposon protein, putative, unclassified, expressed
Os.17356.1.A1_a_at	4.14809	2.81315	benzoate carboxyl methyltransferase, putative
Os.20206.1.S1_at	4.14371	6.69318	expressed protein
Os.5429.1.S1_at	4.12348	2.46649	ATP binding protein, putative, expressed
Os.12072.1.S1_at	4.10328	3.29693	stress responsive protein, putative, expressed
Os.23183.1.S1_at	4.10017	3.82051	phosphate carrier protein, mitochondrial precursor, putative, expressed
Os.27442.1.A1_at	4.08773	4.8584	expressed protein
Os.18299.1.S1_at	4.07868	3.17882	hyoscyamine 6-dioxygenase, putative, expressed
Os.26494.1.S1_at	4.06856	4.36371	SRC2, putative, expressed
Os.16245.1.S1_at	4.06142	3.68547	heat shock protein binding protein, putative, expressed
Os.6542.1.S1_at	4.05491	3.41985	dihydroflavonol-4-reductase, putative, expressed
Os.38399.1.S1_at	4.05306	2.18147	lysM domain containing protein, expressed
Os.17263.1.S1_at	4.03388	2.80443	hypothetical protein
Os.28098.1.S1_at	4.02575	4.58348	beta-amylase, putative, expressed
Os.12043.1.S1_at	4.01899	2.6292	expressed protein
Os.17446.2.S1_at	4.01032	3.33906	ATPP2-A13, putative, expressed
Os.37849.1.A1_at	4.00978	4.24833	glycine-rich protein A3, putative, expressed
Os.5622.1.S1_at	3.99147	2.89017	hcrVf2 protein, putative, expressed
Os.7028.1.S1_at	3.98323	2.51672	RING zinc finger protein-like, putative, expressed
Os.28385.3.S1_x_at	3.9716	3.47733	mitogen-activated protein kinase, putative, expressed
Os.11707.1.A1_at	3.96415	7.92258	cysteine protease 1 precursor, putative, expressed
Os.50365.1.S1_at	3.94998	2.19668	cation transporter HKT7, putative, expressed
Os.72.1.S1_s_at	3.94955	3.81894	hydroxymethylglutaryl-CoA lyase, putative, expressed
Os.17797.1.A1_at	3.94866	3.1435	expressed protein
Os.52161.1.S1_x_at	3.9457	3.17416	protein GOS9, putative, expressed
Os.39958.1.A1_s_at	3.9387	2.95894	PHD-finger family protein, expressed
Os.49137.1.S1_at	3.92198	2.30396	expressed protein
Os.1978.1.S1_at	3.92172	4.7367	Ser/Thr receptor-like kinase, putative, expressed
Os.50971.1.S1_at	3.92075	2.02886	plant integral membrane protein TIGR01569 containing protein, expressed
Os.37693.1.A1_at	3.91478	2.54818	expressed protein
Os.6861.1.S1_at	3.9043	2.455	expressed protein
OsAffx.7527.1.S1_x_at	3.90388	3.09551	retrotransposon protein, putative, unclassified, expressed
Os.27438.1.S1_a_at	3.90143	4.60073	DCL3, putative, expressed
Os.16435.1.S1_at	3.88956	2.57793	expressed protein
Os.20221.1.S1_at	3.86131	2.4291	AN1-type zinc finger protein 2B, putative, expressed
OsAffx.30833.1.S1_at	3.85437	2.74347	pathogenicity protein PATH531-like protein, putative, expressed
Os.11326.1.S1_at	3.8484	3.20268	expressed protein
Os.23290.2.S1_x_at	3.84829	2.99579	flavonol synthase/flavanone 3-hydroxylase, putative, expressed
Os.12452.1.S1_s_at	3.84323	5.2098	alpha-amylase isozyme 3D precursor, putative, expressed
Os.26133.1.S1_at	3.83993	3.10013	no description available
Os.27915.1.S1_at	3.8363	3.68198	expressed protein
Os.10146.1.S1_at	3.83306	3.31168	expressed protein
Os.46306.1.S1_x_at	3.8317	2.8571	no description available
Os.6114.1.S1_at	3.82839	2.50296	hexokinase-1, putative, expressed
Os.20204.3.S1_a_at	3.81204	4.27429	histone deacetylase, putative, expressed
OsAffx.27357.1.S1_at	3.81122	3.38072	wall-associated kinase, putative, expressed
Os.27331.1.S1_at	3.80429	2.77308	histone deacetylase-like amidohydrolase, putative, expressed
OsAffx.3920.1.S1_s_at	3.80396	2.61228	terpene synthase 7, putative, expressed
Os.53852.1.S1_at	3.80193	3.33055	multidrug resistance-associated protein 4, putative, expressed
OsAffx.21509.1.S1_at	3.7916	2.63992	expressed protein
OsAffx.12910.1.S1_at	3.78569	2.7043	protein phosphatase 2C isoform epsilon, putative, expressed
OsAffx.32234.1.S1_x_at	3.77945	3.23932	no description available
Os.26816.1.A1_s_at	3.77713	2.31197	protein kinase, putative, expressed
OsAffx.7294.1.S1_at	3.77684	3.34245	tubulin alpha-6 chain, putative, expressed
Os.43963.1.S1_at	3.77071	3.85025	taxane 10-beta-hydroxylase, putative, expressed
Os.26297.1.S1_at	3.76587	2.76109	PHD-finger family protein, expressed
Os.6844.1.S1_x_at	3.76003	2.848	expressed protein
Os.35154.1.S1_x_at	3.74824	3.28498	beta-mannosidase 4, putative, expressed
Os.11935.1.S1_at	3.74173	3.09085	ERD1 protein, chloroplast precursor, putative, expressed
Os.49490.1.S1_at	3.73981	3.25796	hypothetical protein
Os.13781.1.S1_at	3.7372	2.81315	alpha-aminoadipic semialdehyde synthase, putative, expressed
Os.12633.1.S1_s_at	3.73089	6.98149	water stress-inducible protein Rab21, putative, expressed
Os.24822.1.A1_at	3.72415	3.95602	ent-kaurene synthase B, chloroplast precursor, putative, expressed
Os.27069.1.A1_at	3.72401	2.7446	expressed protein
Os.55394.1.S1_at	3.71898	3.50816	expressed protein
Os.51601.1.S1_at	3.7189	3.51547	zinc finger protein 7, putative, expressed
Os.9741.2.S1_x_at	3.71806	4.25998	expressed protein
Os.38269.1.S1_x_at	3.70979	2.59998	retrotransposon protein, putative, Ty3-gypsy subclass
Os.2371.1.S1_at	3.70746	3.98257	alpha-DOX2, putative, expressed
Os.37996.1.S1_at	3.70701	2.18286	EF hand family protein, expressed
Os.16011.1.A1_at	3.70413	3.19444	expressed protein
Os.46616.1.S1_x_at	3.69676	2.29375	expressed protein
Os.17652.1.S1_s_at	3.68066	4.56705	synaptic vesicle 2-related protein, putative, expressed
Os.24878.1.A1_at	3.67494	2.32044	leucine-rich repeat receptor protein kinase EXS precursor, putative, expressed
Os.18539.1.S1_at	3.67403	3.56452	membrane protein, putative, expressed
Os.27438.2.S1_a_at	3.67235	4.02226	DCL3, putative, expressed
Os.25243.1.A1_at	3.67222	3.56433	phospholipid-transporting ATPase 1, putative, expressed
Os.31771.2.S1_x_at	3.66828	4.39697	maf-like protein, expressed
Os.52448.1.S1_at	3.66678	3.22697	expressed protein
OsAffx.32254.1.S1_x_at	3.65587	6.13373	mitochondrial ribosomal protein S3, putative, expressed
Os.49354.1.S1_at	3.64206	2.87962	serine/threonine-protein kinase NAK, putative, expressed
Os.51339.1.S1_at	3.63561	2.01379	protein kinase, putative, expressed
Os.49329.1.S1_at	3.63431	2.95697	MLO-like protein 1, putative, expressed
Os.39933.1.S1_x_at	3.63164	2.86761	expressed protein
OsAffx.17942.1.S1_at	3.62795	3.58282	phosphate carrier protein, mitochondrial precursor, putative, expressed
Os.51771.1.S1_at	3.61628	3.05602	1-O-acylceramide synthase precursor, putative, expressed
Os.54281.1.S1_at	3.61152	2.29713	expressed protein
Os.28385.3.S1_at	3.60953	3.59957	mitogen-activated protein kinase, putative, expressed
Os.17677.1.S1_at	3.59704	2.68012	expressed protein
Os.5622.2.S1_x_at	3.57521	2.7119	hcrVf2 protein, putative, expressed
Os.8741.1.S1_at	3.56457	2.46254	ATP8, putative, expressed
Os.19003.1.S1_a_at	3.55785	4.06707	dihydrolipoyllysine-residue acetyltransferase component of pyruvatedehydrogenase complex, putative, expressed
Os.50349.2.S1_at	3.55714	2.03776	expressed protein
OsAffx.3147.1.S1_s_at	3.55481	3.01986	nuclease/ nucleic acid binding protein, putative, expressed
Os.12241.1.S1_at	3.55306	3.78694	thaumatin-like protein 1 precursor, putative, expressed
Os.23498.1.S1_at	3.5472	3.4554	expressed protein
Os.53763.1.A1_at	3.54129	2.16091	receptor-like protein kinase precursor, putative, expressed
Os.16563.1.S1_at	3.53253	3.10153	expressed protein
Os.7325.1.S1_at	3.52721	3.34878	GTP-ase activating protein for Arf containing protein, putative, expressed
Os.14084.1.S1_at	3.52311	2.82723	electron transfer flavoprotein alpha-subunit, mitochondrial precursor, putative, expressed
Os.38217.1.S1_at	3.51393	2.76154	hypersensitive-induced reaction protein 4, putative, expressed
Os.6259.1.S1_at	3.51272	2.49241	OsSAUR40 - Auxin-responsive SAUR gene family member, expressed
Os.11313.1.S1_at	3.50924	4.24324	pathogenesis-related protein 1, putative, expressed
Os.55991.1.S1_at	3.5053	3.39049	hydrolase, putative, expressed
Os.10908.1.S1_a_at	3.50481	3.97551	alpha-amylase isozyme 3D precursor, putative, expressed
Os.54727.1.S1_s_at	3.50217	2.45251	AMP-binding protein, putative, expressed
Os.1503.1.S1_at	3.50014	6.00109	light-inducible protein CPRF-2, putative, expressed
Os.10346.1.S1_at	3.49573	2.86749	cytochrome P450 72A1, putative, expressed
Os.10583.1.S1_at	3.49273	2.28693	zinc finger protein, putative, expressed
Os.46577.1.S1_at	3.47524	2.55618	expressed protein
Os.14901.1.A1_a_at	3.47197	2.95571	phospholipase A1, putative, expressed
Os.47824.1.S1_at	3.46725	2.61238	solute carrier family 35, member F1, putative, expressed
Os.10619.1.S2_at	3.46485	2.25771	receptor-like protein kinase 5 precursor, putative, expressed
Os.25619.1.S1_at	3.45955	3.09824	fructose-1,6-bisphosphatase, cytosolic, putative, expressed
Os.20045.1.S1_at	3.4585	2.89577	serine/arginine repetitive matrix protein 1, putative, expressed
Os.39652.1.S1_at	3.45477	2.29632	OsSAUR39 - Auxin-responsive SAUR gene family member, expressed
Os.4653.1.S1_at	3.45176	6.34067	Bowman-Birk type bran trypsin inhibitor precursor, putative, expressed
Os.53105.1.S1_at	3.45158	3.62808	nodulin-like protein, putative, expressed
Os.1606.1.S1_at	3.44631	2.60805	CRK5, putative, expressed
OsAffx.32080.1.S1_at	3.44113	3.93059	metallothionein-like protein 1, putative, expressed
Os.467.1.S1_a_at	3.44066	5.41671	PDR5-like ABC transporter, putative, expressed
Os.11584.2.S1_x_at	3.43939	2.83592	alcohol dehydrogenase 1, putative, expressed
OsAffx.4996.1.S1_at	3.43165	2.86752	VQ motif family protein, expressed
Os.8868.1.S1_at	3.4299	3.51339	glutathione S-transferase GSTU6, putative, expressed
Os.54351.1.S1_at	3.42909	2.73229	protein binding protein, putative, expressed
OsAffx.3088.1.S1_at	3.4259	4.25575	protein SPATULA, putative, expressed
OsAffx.4077.1.S1_at	3.42223	3.07443	mazG nucleotide pyrophosphohydrolase domain protein, putative, expressed
OsAffx.9642.1.S1_x_at	3.41818	2.07533	hypothetical protein
Os.17491.1.S1_at	3.41658	2.55593	alpha-galactosidase precursor, putative, expressed
Os.28409.20.A1_a_at	3.41657	3.29622	isovaleryl-CoA dehydrogenase, mitochondrial precursor, putative, expressed
Os.33834.1.S1_x_at	3.4132	2.51161	hypothetical protein
Os.27794.1.S1_at	3.40086	3.89886	terpene synthase 7, putative, expressed
Os.21798.1.S2_at	3.39352	2.11821	expressed protein
Os.11724.2.S1_s_at	3.39322	4.85707	hydrolase, alpha/beta fold family protein, expressed
Os.170.3.S1_at	3.3913	3.01842	ferredoxin-6, chloroplast precursor, putative, expressed
Os.55628.1.S1_at	3.39095	2.98497	expressed protein
OsAffx.19460.1.S1_at	3.38659	2.30448	glutathione S-transferase, putative, expressed
Os.8503.1.S1_at	3.38142	2.11937	expressed protein
Os.11972.1.S1_s_at	3.37829	2.3505	dnaJ domain containing protein, expressed
Os.27808.1.S1_s_at	3.37746	2.46789	calmodulin, putative, expressed
Os.3388.2.S1_a_at	3.37386	4.84935	myb-related protein Myb4, putative, expressed
Os.11327.1.S1_at	3.36981	2.17929	asparagine synthetase, putative, expressed
Os.16540.1.S1_at	3.35084	2.90453	gibberellin receptor GID1L2, putative, expressed
Os.6165.1.S1_a_at	3.33931	2.37435	CSLE1 - cellulose synthase-like family E, expressed
Os.54041.1.S1_at	3.33442	2.0598	S-locus-like receptor protein kinase, putative, expressed
Os.4152.1.S1_at	3.32426	2.28799	expressed protein
Os.29008.1.S1_x_at	3.32289	2.0068	symbiosis-related disease resistance protein, putative, expressed
Os.52263.1.S1_at	3.32231	2.93152	metalloendoproteinase 1 precursor, putative, expressed
Os.1443.1.S1_a_at	3.31781	3.04859	DNA binding protein, putative, expressed
Os.11816.1.S1_at	3.31741	4.59269	NAD(P)H-dependent oxidoreductase, putative, expressed
Os.18955.1.S1_at	3.31312	2.50785	expressed protein
Os.15874.1.A1_at	3.30216	2.65366	zinc finger DNA-binding protein, putative, expressed
Os.15557.1.S1_at	3.30068	3.42221	no description available
Os.27224.1.S1_at	3.30017	2.0813	cytokinin dehydrogenase 7, putative, expressed
OsAffx.3504.1.S1_x_at	3.29325	4.58146	synaptic vesicle 2-related protein, putative, expressed
Os.27100.1.A1_at	3.28667	2.38727	protein kinase, putative, expressed
Os.52552.1.S1_at	3.27826	2.81711	expressed protein
Os.10578.1.A1_at	3.2778	4.34813	alpha-N-arabinofuranosidase 1 precursor, putative, expressed
Os.6844.1.S1_at	3.27423	2.55729	expressed protein
Os.51307.1.S1_at	3.27322	6.45008	zinc finger DNA-binding protein, putative, expressed
Os.57301.1.S1_at	3.27049	2.27246	expressed protein
OsAffx.3286.1.S1_x_at	3.26865	3.67135	phospholipid-transporting ATPase 1, putative, expressed
Os.19584.1.A1_at	3.25289	2.1648	serine/threonine kinase-like protein, putative, expressed
Os.11724.2.S2_s_at	3.25272	3.35062	hydrolase, alpha/beta fold family protein, expressed
Os.17865.1.S1_at	3.25132	4.57772	transposon protein, putative, unclassified, expressed
Os.2356.1.S1_a_at	3.24961	2.89311	OsMPK17-2 - putative MAPK based on amino acid sequence homology, expressed
Os.17201.1.S1_at	3.24716	2.0432	lectin receptor-type protein kinase, putative, expressed
Os.37243.1.S1_at	3.24329	2.88911	expressed protein
Os.12244.1.S1_at	3.23636	4.6619	17.4 kDa class I heat shock protein 3, putative, expressed
Os.40018.1.S1_at	3.22667	2.44661	heat shock factor, putative, expressed
Os.31521.1.S1_at	3.22639	2.45728	OsWRKY24 - Superfamily of rice TFs having WRKY and zinc finger domains, expressed
Os.26569.1.S1_at	3.22619	2.00622	caffeic acid 3-O-methyltransferase, putative, expressed
Os.27046.2.S1_x_at	3.2245	2.77029	receptor kinase ORK10, putative, expressed
OsAffx.19953.2.S1_at	3.22316	4.78517	mitochondrial ribosomal protein S3, putative, expressed
Os.19501.2.S1_x_at	3.2171	2.81409	expressed protein
Os.22360.1.S1_at	3.21653	3.90425	beta-galactosidase precursor, putative, expressed
Os.37548.1.S1_at	3.21152	3.05318	NAC domain-containing protein 48, putative, expressed
Os.27438.2.S1_x_at	3.2031	4.21684	DCL3, putative, expressed
Os.12793.1.S1_x_at	3.18713	3.6486	plant-specific domain TIGR01615 family protein, expressed
Os.54561.1.S1_at	3.18711	2.81542	rust resistance protein, putative, expressed
Os.19444.1.S1_at	3.18617	2.30547	AMP-binding protein, putative, expressed
Os.23297.1.S1_at	3.18485	3.22157	expressed protein
Os.8410.1.S1_at	3.17637	2.81165	zinc finger protein 207, putative, expressed
Os.8802.1.S1_at	3.17507	3.49802	no description available
Os.3808.2.S1_x_at	3.17155	2.57777	transposon protein, putative, CACTA, En/Spm sub-class, expressed
OsAffx.29543.1.S1_x_at	3.17061	2.11776	cytokinin dehydrogenase 7, putative, expressed
Os.14278.1.S1_a_at	3.1589	2.81113	expressed protein
Os.20406.3.S1_x_at	3.15426	2.38452	CSLE2 - cellulose synthase-like family E, expressed
Os.35300.1.S1_at	3.14809	2.14731	rRNA methylase-like protein, putative, expressed
Os.47660.1.S1_s_at	3.14334	2.90634	isovaleryl-CoA dehydrogenase, mitochondrial precursor, putative, expressed
Os.12501.1.S1_at	3.13963	2.17133	indole-3-acetic acid-amido synthetase GH3.2, putative, expressed
Os.46812.2.S1_x_at	3.13792	2.91116	receptor-like protein kinase precursor, putative, expressed
Os.2881.1.S1_at	3.13701	2.88067	no description available
Os.26695.1.S1_at	3.13604	2.50464	NAC domain-containing protein 67, putative, expressed
Os.51937.1.S1_a_at	3.13604	3.84919	galactosyltransferase/ transferase, transferring hexosyl groups, putative, expressed
Os.27488.1.S1_at	3.13447	3.66803	BRASSINOSTEROID INSENSITIVE 1 precursor, putative, expressed
Os.23143.1.S1_at	3.12887	3.52844	auxin hydrogen symporter, putative, expressed
Os.49112.1.S1_at	3.12759	3.73719	expressed protein
OsAffx.30765.1.S1_at	3.12505	2.23724	DNA binding protein, putative, expressed
Os.33834.1.S1_at	3.12473	2.33513	hypothetical protein
Os.32634.1.S1_at	3.1192	2.65035	typical P-type R2R3 Myb protein, putative, expressed
OsAffx.32234.1.A1_x_at	3.10821	2.97484	no description available
Os.8940.1.S1_at	3.10369	2.30233	electron transporter, putative, expressed
Os.28399.1.S2_at	3.10121	2.81217	expressed protein
Os.29008.1.S1_at	3.10097	2.01288	symbiosis-related disease resistance protein, putative, expressed
Os.11584.1.S1_at	3.10097	2.84337	alcohol dehydrogenase 1, putative, expressed
Os.56230.1.S1_at	3.08739	2.23688	phloem-specific lectin, putative, expressed
Os.4974.1.S1_x_at	3.08404	3.30825	mtN3-like protein, putative, expressed
Os.11344.1.S1_s_at	3.08141	3.77044	transparent testa 12 protein, putative, expressed
Os.27613.1.A1_at	3.07516	3.21956	triose phosphate/phosphate translocator, non-green plastid,chloroplast precursor, putative, expressed
OsAffx.3097.1.S1_x_at	3.06724	2.42977	expressed protein
Os.17195.1.A1_at	3.05597	2.98651	beta-mannosidase 4, putative, expressed
Os.17506.1.S1_at	3.04967	2.49104	expressed protein
Os.8793.1.S1_at	3.04843	2.2623	pantothenate kinase family protein, expressed
Os.17762.1.S1_at	3.04809	2.23765	transparent testa 12 protein, putative, expressed
Os.10937.1.S1_at	3.03174	3.48565	inositol-3-phosphate synthase, putative, expressed
Os.49634.1.S1_at	3.03078	2.47658	dynein light chain LC6, flagellar outer arm, putative, expressed
Os.25736.1.S1_at	3.02846	2.99912	heat shock 70 kDa protein, mitochondrial precursor, putative, expressed
Os.14071.1.S1_at	3.02626	2.39485	auxin-independent growth promoter, putative, expressed
OsAffx.22380.1.S1_at	3.02611	2.40783	rhodopsin, putative, expressed
Os.18448.1.S1_at	3.02567	2.54284	no description available
Os.11945.1.S1_at	3.01746	2.23633	OsWRKY69 - Superfamily of rice TFs having WRKY and zinc finger domains, expressed
Os.23397.1.S1_at	3.00632	2.57759	oxidoreductase, putative, expressed
Os.30572.1.S1_at	3.00597	2.43085	jasmonate O-methyltransferase, putative, expressed
Os.17890.1.S1_at	2.99705	2.16604	sucrose synthase 2, putative, expressed
Os.15426.1.S1_at	2.99673	2.05367	receptor-like protein kinase homolog RK20-1, putative, expressed
Os.1814.1.S1_a_at	2.99032	2.35814	gibberellin 2-oxidase, putative, expressed
Os.14978.1.S1_a_at	2.98504	3.87712	glycosyl hydrolases family 17 protein, expressed
Os.53723.1.A1_s_at	2.98429	2.45783	expressed protein
Os.24098.1.S1_a_at	2.97285	2.51531	RNA-binding protein, putative, expressed
Os.7678.1.S1_at	2.97001	2.8823	cytochrome P450 74A2, putative, expressed
Os.9354.2.S1_at	2.96681	2.89051	no apical meristem protein, expressed
Os.27176.1.S1_at	2.96543	3.64651	heat shock factor protein 4, putative, expressed
Os.17560.1.A1_at	2.96511	2.01674	expressed protein
Os.50831.1.S1_at	2.9515	3.16683	expressed protein
Os.18448.1.S1_s_at	2.94722	2.23345	DNA binding protein, putative, expressed
Os.10486.1.S1_at	2.94489	2.14002	expressed protein
Os.1445.1.S1_at	2.94381	2.03958	pyruvate decarboxylase isozyme 1, putative, expressed
OsAffx.32255.1.S1_x_at	2.94005	2.81743	no description available
Os.8618.1.S1_at	2.93803	2.84053	OsIAA18 - Auxin-responsive Aux/IAA gene family member, expressed
Os.32340.1.S1_at	2.93767	2.93528	caltractin, putative
OsAffx.7826.2.S1_at	2.93663	2.2764	metallothionein-like protein 1, putative, expressed
Os.38152.1.S1_x_at	2.93101	2.48156	lrgB-like family protein, expressed
Os.15152.2.S1_at	2.92783	2.40018	electron transporter/ heat shock protein binding protein, putative, expressed
Os.37243.2.S1_x_at	2.92397	2.68021	expressed protein
Os.16068.1.S1_at	2.92378	2.3037	expressed protein
Os.17652.1.S2_s_at	2.92038	4.09577	synaptic vesicle 2-related protein, putative, expressed
Os.9427.1.S1_at	2.92017	2.30232	transposon protein, putative, unclassified, expressed
OsAffx.29832.2.S1_s_at	2.91869	2.72071	expressed protein
Os.10172.1.S1_at	2.91381	2.24413	myb-related protein Myb4, putative, expressed
Os.53581.1.S1_at	2.91281	3.69048	expressed protein
Os.15026.1.S1_at	2.91162	2.49755	carboxy-lyase, putative, expressed
Os.27506.1.A1_at	2.9067	2.43572	benzoate carboxyl methyltransferase, putative, expressed
Os.23557.1.A1_at	2.90236	2.26536	germin-like protein subfamily 1 member 11 precursor, putative, expressed
Os.33019.1.S1_at	2.90136	2.35326	transmembrane protein 56, putative, expressed
Os.11789.1.S1_at	2.9013	3.60936	carboxy-lyase, putative, expressed
OsAffx.26937.3.S1_at	2.90112	2.56437	protein kinase domain containing protein, expressed
Os.19366.3.A1_x_at	2.89718	2.22176	expressed protein
Os.52823.1.S2_at	2.89638	3.02465	expressed protein
Os.4974.1.S1_at	2.89527	3.06791	mtN3-like protein, putative, expressed
Os.52137.1.S1_at	2.89457	2.82819	protein binding protein, putative, expressed
Os.27861.1.S1_a_at	2.89377	3.77361	expressed protein
Os.9167.1.A1_at	2.89314	2.66368	expressed protein
Os.10583.1.S1_s_at	2.87888	2.17797	zinc finger protein, putative, expressed
Os.53268.1.S1_at	2.8767	4.83479	F-box domain containing protein, expressed
Os.39876.1.S1_at	2.87659	3.25457	no description available
Os.26904.1.A1_at	2.87644	3.03485	formin-2, putative, expressed
Os.1310.1.S1_a_at	2.87605	3.17661	CBL-interacting serine/threonine-protein kinase 15, putative, expressed
Os.72.1.S1_at	2.87	2.79827	hydroxymethylglutaryl-CoA lyase, putative, expressed
Os.38295.1.S3_at	2.865	2.14598	ATP binding protein, putative, expressed
Os.32455.1.S1_at	2.85788	2.39251	coiled-coil domain-containing protein 25, putative, expressed
Os.24927.1.S1_at	2.85786	2.66654	lectin-like receptor kinase 7, putative, expressed
Os.4866.1.S1_at	2.85455	2.36122	transparent testa 12 protein, putative, expressed
Os.20817.1.S1_at	2.85272	2.1413	lectin-like receptor kinase 7, putative, expressed
Os.55372.1.S1_at	2.84709	3.48088	expressed protein
OsAffx.32255.1.A1_at	2.84678	3.17114	no description available
Os.5643.1.S1_at	2.8456	2.23002	metal ion transporter, putative, expressed
Os.50205.2.S1_at	2.8386	2.65087	disease resistance protein RGA4, putative, expressed
Os.51848.1.S1_x_at	2.83642	2.63484	glycine-rich cell wall structural protein 2 precursor, putative, expressed
OsAffx.12051.1.S1_s_at	2.81863	2.27725	hypothetical protein
Os.49974.1.S1_at	2.80865	2.12292	hypothetical protein
Os.26922.1.S1_at	2.80703	3.41683	L-aspartate oxidase 1, putative, expressed
Os.5238.1.S1_at	2.80648	2.10487	serine/threonine-protein kinase receptor precursor, putative, expressed
Os.20204.1.S1_s_at	2.80457	3.28403	histone deacetylase, putative, expressed
Os.27692.1.S1_at	2.79902	2.21976	expressed protein
Os.11583.1.S1_at	2.79316	2.43517	glutathione synthetase, chloroplast precursor, putative, expressed
Os.10078.1.S1_at	2.79161	2.80529	DNA binding protein, putative, expressed
Os.72.1.S1_x_at	2.79028	2.47823	hydroxymethylglutaryl-CoA lyase, putative, expressed
OsAffx.14605.1.S1_at	2.78907	3.81654	OsWRKY67 - Superfamily of rice TFs having WRKY and zinc finger domains, expressed
Os.8851.1.S1_at	2.78677	3.0771	MTD1, putative, expressed
OsAffx.26592.1.S1_at	2.78649	2.54773	leucoanthocyanidin reductase, putative, expressed
Os.56880.1.S1_at	2.78645	2.11331	common plant regulatory factor 7, putative, expressed
Os.15992.1.S1_at	2.78421	2.99284	expressed protein
Os.52448.1.S1_x_at	2.78252	2.34998	expressed protein
OsAffx.27816.1.S1_at	2.7796	2.84622	xylanase inhibitor protein 1 precursor, putative, expressed
Os.5562.1.S1_at	2.77867	2.42311	transposon protein, putative, unclassified, expressed
Os.56205.1.S1_at	2.77809	2.22069	nitrate and chloride transporter, putative, expressed
Os.11957.1.S1_at	2.7722	3.09357	expressed protein
Os.32948.1.S1_at	2.77048	2.19479	DNA binding protein, putative, expressed
Os.23132.1.S2_at	2.76571	3.01681	splicing factor 3b, subunit 4, putative, expressed
Os.24032.2.S1_at	2.76127	4.61843	transposon protein, putative, CACTA, En/Spm sub-class
Os.27046.1.S1_at	2.75956	3.05648	receptor kinase ORK10, putative, expressed
Os.855.1.S1_at	2.75942	3.01522	nuclease PA3, putative, expressed
Os.28399.1.S3_at	2.75787	2.90346	expressed protein
Os.1637.1.S1_at	2.75645	2.8057	acetyl-CoA acetyltransferase, cytosolic 2, putative, expressed
Os.51176.1.S1_at	2.74932	2.13165	glycine-rich cell wall structural protein 2 precursor, putative, expressed
Os.27383.2.S1_at	2.746	2.3855	expressed protein
Os.22413.1.S1_at	2.74273	2.40734	phosphoric ester hydrolase, putative, expressed
Os.53275.1.S1_at	2.74105	2.35912	expressed protein
Os.21240.2.S1_at	2.73827	2.18391	protein kinase domain containing protein, expressed
Os.52377.1.S1_s_at	2.7376	2.75198	expressed protein
Os.52285.1.S1_at	2.72265	2.06688	expressed protein
OsAffx.6337.1.S1_x_at	2.72048	2.13006	expressed protein
Os.10379.1.S1_at	2.71997	2.57623	ABA induced plasma membrane protein PM 19, putative, expressed
Os.17777.1.S1_at	2.7196	2.74731	carboxylic ester hydrolase/ lipase, putative, expressed
Os.11622.1.S1_at	2.71487	2.37699	homogentisate 1,2-dioxygenase, putative, expressed
Os.56528.1.S1_at	2.71405	4.48447	serine/threonine-protein kinase receptor precursor, putative, expressed
OsAffx.3097.1.S1_s_at	2.71402	2.39483	expressed protein
Os.27319.1.A1_at	2.71127	2.32679	expressed protein
Os.54467.1.S1_at	2.71056	4.35921	WRKY DNA binding domain containing protein, expressed
Os.26927.1.S1_at	2.70455	2.729	CBL-interacting serine/threonine-protein kinase 1, putative, expressed
Os.17014.1.S1_at	2.7022	2.07331	leucoanthocyanidin reductase, putative, expressed
Os.10306.2.S1_x_at	2.69941	2.215	expressed protein
Os.10141.1.S1_at	2.69822	2.58767	narf-like protein, putative, expressed
Os.7697.1.S1_at	2.69303	2.61062	expressed protein
Os.33110.1.S1_at	2.68833	2.71986	F-box domain containing protein, expressed
Os.16164.1.S1_at	2.68473	3.64647	expressed protein
Os.29979.1.S1_at	2.68233	2.79567	OsWRKY10 - Superfamily of rice TFs having WRKY and zinc finger domains, expressed
Os.31700.1.S1_at	2.67897	2.56442	conserved hypothetical protein
Os.53467.1.S1_at	2.67332	2.34228	expressed protein
Os.27383.2.S1_x_at	2.66797	2.22048	expressed protein
OsAffx.1916.1.S1_s_at	2.66451	2.08812	LRk-type protein, putative
Os.12993.1.S1_at	2.66334	2.67921	glutaryl-CoA dehydrogenase, mitochondrial precursor, putative, expressed
Os.12106.1.S1_at	2.6629	2.57304	oxalate oxidase 2 precursor, putative, expressed
Os.52026.2.S1_at	2.65893	2.62657	pumilio domain-containing protein PPD1, putative, expressed
Os.27963.1.A1_at	2.65774	5.07043	abscisic stress ripening protein 1, putative, expressed
Os.27102.1.S1_x_at	2.65396	2.77014	expressed protein
Os.28412.1.S1_a_at	2.64637	3.13133	hypothetical protein
Os.49397.2.S1_at	2.64576	2.86615	tetratricopeptide-like helical, putative, expressed
Os.12228.1.S1_at	2.63959	2.16792	transcription elongation factor 1, putative, expressed
Os.19366.1.S1_a_at	2.63858	2.44569	expressed protein
Os.10303.1.S1_at	2.63453	2.15157	expressed protein
Os.27001.3.A1_a_at	2.63379	3.22128	no description available
Os.57467.1.S1_x_at	2.62865	4.0738	17.4 kDa class I heat shock protein 2, putative, expressed
Os.41335.2.S1_x_at	2.62722	4.13444	mitochondrial chaperone BCS1, putative, expressed
Os.7115.1.S1_a_at	2.62363	2.384	metal ion binding protein, putative, expressed
Os.3710.1.S1_at	2.62355	3.2844	zinc finger, C3HC4 type family protein, expressed
Os.2867.1.A1_at	2.6212	3.02144	DNA binding protein, putative, expressed
Os.14007.1.S1_at	2.6208	2.41049	nuclear migration protein nudC, putative, expressed
Os.53414.1.S1_at	2.61779	3.36247	LOB domain protein 11, putative, expressed
Os.15252.2.S1_a_at	2.61579	2.47576	D-2-hydroxyglutarate dehydrogenase, mitochondrial precursor, putative, expressed
OsAffx.12797.1.S1_s_at	2.61434	2.01793	ras-related protein Rab-6A, putative, expressed
Os.5999.1.S1_at	2.60779	2.878	no description available
Os.18241.2.A1_x_at	2.60527	3.07821	histidine-containing phosphotransfer protein 4, putative, expressed
Os.29377.1.S1_at	2.60503	2.19004	legume lectins beta domain containing protein, expressed
Os.5271.1.S1_at	2.60449	2.55097	amidase, putative, expressed
Os.5802.1.S1_at	2.60329	2.45727	CID11, putative, expressed
Os.10434.1.S1_at	2.60314	2.03907	no description available
Os.17273.1.S1_at	2.59802	2.2014	peptide transporter PTR2, putative, expressed
Os.5652.1.S1_at	2.588	2.88299	expressed protein
Os.6118.1.S1_at	2.58541	5.04873	multidrug resistance-associated protein 14, putative, expressed
Os.13783.1.S1_at	2.58093	2.13353	expressed protein
Os.7362.1.S1_at	2.57672	2.79924	NAC domain-containing protein 21/22, putative, expressed
Os.27446.1.S1_a_at	2.57327	2.00468	vacuolar protein sorting-associated protein VPS9, putative, expressed
Os.28320.1.S1_at	2.56833	2.83951	lipin, N-terminal conserved region family protein, expressed
OsAffx.27946.1.S1_at	2.56468	2.0691	heavy metal-associated domain containing protein, expressed
Os.46533.1.S1_at	2.56405	2.20679	cytochrome P450 71D7, putative, expressed
Os.19165.1.S1_at	2.56259	2.20973	expressed protein
Os.52133.1.S1_at	2.56062	2.41183	hypothetical protein
Os.40424.1.S1_at	2.55774	3.1123	plant-specific domain TIGR01615 family protein, expressed
Os.26827.1.A1_at	2.55769	3.03039	pre-mRNA-splicing factor SF2, putative, expressed
Os.49485.1.S1_at	2.55301	2.07781	nodulin-like protein 5NG4, putative, expressed
Os.4458.1.S1_at	2.54775	2.49802	protein binding protein, putative, expressed
Os.9556.1.S2_at	2.5476	2.62839	nitrate and chloride transporter, putative, expressed
OsAffx.11835.1.S1_x_at	2.54318	2.42266	copine-4, putative, expressed
Os.18296.1.S1_x_at	2.53859	2.11579	no description available
Os.13500.2.S1_x_at	2.53824	2.2819	PHS1, putative, expressed
Os.50152.1.S1_at	2.53814	2.2333	calcium-binding allergen Ole e 8, putative, expressed
Os.25128.1.S1_at	2.53765	3.27761	amino acid transporter-like protein, putative, expressed
Os.49405.1.A1_at	2.53725	2.47502	expressed protein
Os.57028.1.S1_at	2.53374	2.26217	acyl-protein thioesterase 1, putative, expressed
Os.1880.1.A1_at	2.5301	2.75826	expressed protein
Os.20333.1.S1_at	2.52931	2.33253	expressed protein
Os.27175.1.S1_a_at	2.5282	3.02772	ZIP zinc/iron transport family protein, expressed
Os.52639.1.S1_at	2.52712	2.39093	ATPase 3, plasma membrane-type, putative, expressed
Os.27140.1.S1_a_at	2.52632	3.46644	retrotransposon protein, putative, unclassified, expressed
Os.17370.3.S1_at	2.52508	2.45286	expressed protein
OsAffx.22949.1.S1_at	2.52292	2.23732	no description available
Os.7058.1.S1_at	2.51933	2.4548	DELLA protein RGL3, putative, expressed
Os.44735.1.S1_at	2.51863	2.20414	sulfiredoxin-1, putative, expressed
Os.16859.1.S1_at	2.51855	2.28483	expressed protein
Os.2612.1.S1_at	2.51074	3.39611	glutathione S-transferase GSTU6, putative, expressed
Os.27553.2.S1_at	2.5075	2.24361	cisplatin resistance-associated overexpressed protein, putative, expressed
Os.7664.1.S1_at	2.50732	3.18388	no description available
Os.15199.1.S1_at	2.50712	2.22718	ubiquinol-cytochrome c reductase complex 14 kDa protein, putative, expressed
Os.53536.1.S1_at	2.50691	2.57269	expressed protein
Os.28142.1.S1_at	2.50598	2.433	transparent testa 12 protein, putative, expressed
Os.53856.1.S1_at	2.50475	2.08303	expressed protein
Os.18086.1.A1_at	2.5045	2.10853	zinc finger X-linked protein ZXDA, putative, expressed
Os.26856.1.S1_at	2.50194	3.00383	rab GDP dissociation inhibitor alpha, putative, expressed
OsAffx.12547.1.S1_at	2.49822	3.68232	lectin-like protein kinase, putative, expressed
Os.39243.1.A1_x_at	2.49608	2.02391	glutathione S-transferase, putative, expressed
Os.33665.1.S1_at	2.49557	2.12092	lipase precursor, putative, expressed
Os.17014.1.S1_s_at	2.49354	2.41182	leucoanthocyanidin reductase, putative, expressed
Os.46107.1.S2_x_at	2.49269	3.0222	retrotransposon protein, putative, unclassified, expressed
Os.50205.1.S1_x_at	2.4915	2.49419	disease resistance protein RGA4, putative, expressed
Os.49566.1.S1_at	2.48299	2.07498	cytochrome P450 89A2, putative, expressed
Os.2152.1.S1_at	2.48155	2.49394	heat shock factor, putative, expressed
OsAffx.30641.1.S1_at	2.48093	2.09627	expressed protein
Os.6976.2.A1_at	2.47869	2.24415	expressed protein
Os.17446.1.S1_at	2.47815	2.72763	ATPP2-A13, putative, expressed
Os.55437.1.S1_at	2.47507	4.18627	F-box domain containing protein, expressed
OsAffx.13260.2.S1_at	2.4733	2.47721	disease resistance RPP13-like protein 1, putative, expressed
Os.9527.1.S1_at	2.46899	3.13499	flavonol 4-sulfotransferase, putative, expressed
Os.28282.2.S1_s_at	2.46642	2.35712	sex determination protein tasselseed-2, putative, expressed
Os.27520.4.S1_a_at	2.46312	2.5006	F-box domain containing protein, expressed
Os.36593.1.S1_at	2.46097	2.47392	endochitinase 1 precursor, putative, expressed
Os.10845.1.S1_s_at	2.46004	2.36381	acid phosphatase, putative, expressed
Os.9525.1.S1_a_at	2.45906	2.05412	mitochondrial carrier protein CGI-69, putative, expressed
Os.11923.1.S1_x_at	2.45593	2.37409	hydrolase, putative, expressed
Os.14998.1.S1_at	2.45554	2.16121	steroid nuclear receptor, ligand-binding, putative, expressed
Os.49583.1.S1_at	2.45401	2.41068	expressed protein
Os.26517.1.S1_at	2.4517	2.25393	F-box domain containing protein, expressed
Os.26768.1.S1_at	2.45168	2.07764	N-acetyltransferase, putative, expressed
Os.7206.1.S1_at	2.44913	2.13536	no description available
Os.27227.1.S1_at	2.44471	2.17348	OsWRKY74 - Superfamily of rice TFs having WRKY and zinc finger domains, expressed
Os.24690.1.A1_s_at	2.43638	2.22034	chloride channel-like protein CLC-g, putative, expressed
Os.456.3.S1_s_at	2.43501	2.28932	retrotransposon protein, putative, Ty1-copia subclass, expressed
Os.50438.1.S1_at	2.4299	3.31438	expressed protein
Os.39063.1.A1_s_at	2.42801	2.5431	expressed protein
Os.17325.1.S1_at	2.42606	2.32425	hydrolase, putative, expressed
Os.26994.1.A1_at	2.42477	2.01441	no description available
Os.50478.1.S1_at	2.42028	2.01751	protein kinase, putative, expressed
Os.27764.1.S1_at	2.41836	3.2103	expressed protein
Os.50982.1.S1_at	2.41659	2.02856	exosome complex exonuclease RRP42, putative, expressed
Os.17299.1.S1_at	2.41135	3.14956	glycerol 3-phosphate permease, putative, expressed
Os.32172.1.S1_at	2.41041	2.28483	expressed protein
Os.37717.1.A1_s_at	2.41031	3.05586	xylanase inhibitor protein 2 precursor, putative, expressed
Os.5210.1.S1_at	2.40829	2.38134	tonoplast dicarboxylate transporter, putative, expressed
Os.28412.1.S2_a_at	2.40501	2.85277	hypothetical protein
Os.26792.1.S1_at	2.40025	2.70202	receptor-like protein kinase precursor, putative, expressed
Os.54677.1.S1_at	2.39958	2.64284	expressed protein
Os.9858.1.S1_at	2.39763	2.80784	expressed protein
OsAffx.2362.1.S1_s_at	2.39607	2.7355	cytochrome P450 94A2, putative, expressed
Os.456.1.S1_a_at	2.3954	2.14602	retrotransposon protein, putative, Ty1-copia subclass, expressed
Os.23402.1.A1_at	2.39536	2.16337	expressed protein
Os.19335.1.S1_at	2.3926	2.74076	kinesin motor domain containing protein, expressed
Os.49079.1.A1_at	2.39245	3.00885	PDI-like protein, putative, expressed
Os.27236.2.A1_s_at	2.39179	2.50984	expressed protein
Os.13876.1.S1_a_at	2.39157	2.36081	transposon protein, putative, unclassified, expressed
OsAffx.29958.1.S1_at	2.38772	4.18469	homeodomain leucine zipper protein CPHB-5, putative, expressed
Os.12078.1.S1_at	2.38749	2.32146	expressed protein
Os.17768.1.S1_at	2.38498	2.80416	expressed protein
Os.49383.1.S1_x_at	2.38399	2.38991	no description available
Os.4671.2.S1_a_at	2.38219	2.16123	regulatory subunit, putative, expressed
Os.6976.1.S1_s_at	2.37768	2.7089	expressed protein
Os.27525.1.A1_at	2.37637	2.88522	cytochrome P450 76C1, putative, expressed
Os.7932.1.S1_at	2.37379	2.68667	aldehyde dehydrogenase family 7 member A1, putative, expressed
Os.27137.1.S1_at	2.37295	2.23913	expressed protein
Os.51369.1.S1_at	2.37185	2.56063	VQ motif family protein, expressed
OsAffx.16737.1.S1_at	2.37119	2.6901	transposon protein, putative, Mutator sub-class, expressed
Os.25564.1.S1_at	2.36823	2.13456	xyloglucan endotransglucosylase/hydrolase protein 30 precursor, putative, expressed
Os.52424.1.S1_x_at	2.36486	2.71151	RING finger protein 14, putative, expressed
Os.16119.1.S1_at	2.36291	2.3481	pheophorbide a oxygenase, chloroplast precursor, putative, expressed
Os.7805.1.S1_a_at	2.36096	3.59431	alpha-galactosidase precursor, putative, expressed
OsAffx.13282.1.S1_s_at	2.3609	3.1331	seed specific protein Bn15D17A, putative, expressed
Os.46107.1.S2_a_at	2.3607	3.52595	retrotransposon protein, putative, unclassified, expressed
Os.8113.1.S1_at	2.35679	4.17245	protein binding protein, putative, expressed
Os.55850.1.S1_at	2.356	2.84813	expressed protein
Os.54496.1.S1_at	2.3537	3.82936	expressed protein
Os.17334.1.S1_s_at	2.3512	2.09773	MADS-box transcription factor 27, putative, expressed
Os.27422.2.S1_at	2.35113	3.05438	ATP binding protein, putative, expressed
Os.26626.1.S1_at	2.34924	2.39962	basic 7S globulin precursor, putative, expressed
Os.37773.1.S1_x_at	2.34886	3.22786	17.4 kDa class I heat shock protein 3, putative, expressed
Os.9104.1.S1_at	2.34856	2.28293	rho-GTPase-activating protein 8, putative, expressed
Os.18160.1.S1_s_at	2.34615	2.07147	RNA and export factor-binding protein 2, putative, expressed
Os.9263.1.S1_at	2.346	2.02461	protease 2, putative, expressed
Os.1715.1.S1_at	2.3439	2.05391	rhomboid domain containing 1, putative, expressed
OsAffx.24932.1.S1_x_at	2.33581	2.75911	expressed protein
Os.52796.2.S1_x_at	2.33579	2.14497	ammonium transporter 2, putative, expressed
Os.7794.1.S1_at	2.33417	2.65509	glutathione S-transferase GSTU6, putative, expressed
Os.10579.1.S1_at	2.33303	2.77007	fructose-bisphosphate aldolase cytoplasmic isozyme, putative, expressed
Os.51525.1.S1_at	2.33187	2.34975	transfactor-like, putative, expressed
Os.52172.1.S1_x_at	2.33073	2.19052	ubiquitin conjugating enzyme, putative, expressed
Os.45300.1.A1_at	2.32551	2.48707	no description available
Os.37533.1.S1_at	2.32433	2.58736	grancalcin, putative, expressed
Os.17286.1.S1_at	2.32418	2.42771	NAC domain transcription factor, putative, expressed
OsAffx.24411.1.S1_at	2.32132	2.29542	expressed protein
Os.53117.1.S1_x_at	2.31921	3.38378	ABA-responsive protein, putative, expressed
Os.3340.1.S1_a_at	2.31637	2.02213	transcription factor ZmGLK1, putative, expressed
Os.17902.1.S1_at	2.3137	2.00354	expressed protein
Os.16320.1.S1_at	2.31059	2.26416	serine/threonine-protein kinase WNK2, putative, expressed
Os.7144.2.S1_a_at	2.30999	2.67266	pyruvate, phosphate dikinase, chloroplast precursor, putative, expressed
Os.46305.1.S1_at	2.30902	2.04782	ubiquitin-protein ligase, putative, expressed
Os.23021.1.S1_at	2.30884	2.99242	anthocyanidin 5,3-O-glucosyltransferase, putative, expressed
Os.33625.4.S1_at	2.30868	2.40127	esterase PIR7B, putative, expressed
Os.7287.2.S1_x_at	2.3067	2.09226	cyclin, N-terminal domain containing protein
Os.24599.1.A1_at	2.3059	2.29782	molybdenum cofactor biosynthesis protein 1 B, putative, expressed
Os.11803.1.A1_at	2.30214	2.24882	no description available
Os.7207.1.S1_at	2.30164	2.98257	transposon protein, putative, CACTA, En/Spm sub-class
Os.14854.1.S1_at	2.30119	2.11423	photoperiod responsive protein, putative, expressed
Os.56365.1.S1_at	2.29964	2.27293	ocs element-binding factor 1, putative, expressed
Os.20289.1.S1_at	2.29961	3.93386	win2 precursor, putative, expressed
Os.37955.1.S1_at	2.29805	2.93365	expressed protein
Os.34773.1.S1_at	2.29534	2.03234	ras-related protein RHN1, putative, expressed
Os.10093.2.S1_at	2.2911	2.33258	expressed protein
Os.34965.2.S1_s_at	2.29072	2.07808	SHR5-receptor-like kinase, putative, expressed
OsAffx.4329.1.S1_at	2.29041	2.03731	RNA polymerase Rpb7, N-terminal domain containing protein, expressed
Os.52147.1.S1_at	2.28869	3.52066	expressed protein
Os.8557.1.S1_at	2.28668	2.21421	expressed protein
Os.49407.1.S1_at	2.28436	2.11915	embryogenesis transmembrane protein, putative, expressed
Os.17174.1.S1_at	2.28393	2.29657	transposon protein, putative, unclassified, expressed
Os.7381.1.S1_at	2.28164	2.06425	glycine-rich protein A3, putative, expressed
Os.51846.1.S1_x_at	2.28152	2.32605	protein binding protein, putative, expressed
Os.7902.1.S1_at	2.28005	2.11923	EF-hand Ca2+-binding protein CCD1, putative, expressed
Os.17542.1.S1_at	2.27964	2.63349	glucan endo-1,3-beta-glucosidase 7 precursor, putative, expressed
Os.27290.1.A1_at	2.27937	2.58553	alkaline alpha galactosidase 2, putative, expressed
Os.41841.1.S1_at	2.27866	2.8953	sulfate transporter 3.5, putative, expressed
Os.24233.1.S1_at	2.27307	2.10167	expressed protein
Os.29067.1.S1_x_at	2.27275	2.28262	expressed protein
Os.6671.2.S1_x_at	2.27113	2.11979	no description available
OsAffx.1874.1.S1_at	2.26931	2.57235	no description available
Os.34721.1.S1_at	2.26864	2.37404	glycosyltransferase, putative, expressed
Os.2914.1.S1_at	2.26573	2.83386	protein kinase, mitochondrial precursor, putative, expressed
Os.49889.1.S1_at	2.26548	2.30626	late blight resistance protein homolog R1B-17, putative, expressed
Os.11810.2.S1_a_at	2.2648	2.06531	plastid-lipid-associated protein 2, chloroplast precursor, putative, expressed
Os.15252.1.S1_a_at	2.26282	2.39126	D-2-hydroxyglutarate dehydrogenase, mitochondrial precursor, putative, expressed
Os.8403.1.S1_a_at	2.26047	2.46734	alpha-N-arabinofuranosidase A precursor, putative, expressed
Os.52223.1.S1_at	2.25683	2.08633	NBS-LRR disease resistance protein, putative, expressed
Os.51950.1.S1_at	2.25522	2.39768	thyroid receptor-interacting protein 12, putative, expressed
Os.7633.1.S1_at	2.25147	2.3085	OsSAUR10 - Auxin-responsive SAUR gene family member, expressed
Os.8403.1.S1_s_at	2.25054	2.76718	alpha-N-arabinofuranosidase A precursor, putative, expressed
Os.54149.1.S1_at	2.24883	2.04476	exo70 exocyst complex subunit family protein, expressed
Os.38283.1.S3_a_at	2.24462	3.20096	expressed protein
Os.17347.1.S1_at	2.23942	3.29123	expressed protein
Os.17909.1.S1_a_at	2.23852	2.83596	pyruvate dehydrogenase E1 component, alpha subunit, putative, expressed
Os.27297.2.S1_a_at	2.23489	2.52662	SHR5-receptor-like kinase, putative, expressed
Os.47709.1.A1_s_at	2.23225	2.28901	expressed protein
Os.10135.1.S1_at	2.23138	2.08955	expressed protein
Os.11732.1.S1_a_at	2.22991	2.80704	ubiquitin-protein ligase, putative, expressed
Os.52435.1.S1_at	2.22967	2.21015	phosphate transporter 1, putative, expressed
OsAffx.24932.1.S1_at	2.22766	2.00656	expressed protein
Os.25006.1.A1_at	2.2272	2.35961	DNA binding protein, putative, expressed
Os.53152.1.S1_at	2.22045	2.56874	expressed protein
Os.12264.1.S1_a_at	2.21835	2.22157	expressed protein
Os.7116.1.S1_at	2.21828	2.97709	helix-loop-helix DNA-binding domain containing protein, expressed
Os.50108.1.S1_at	2.21579	2.47719	OsWRKY70 - Superfamily of rice TFs having WRKY and zinc finger domains, expressed
Os.53673.1.S1_at	2.21467	3.00082	serine/threonine-protein kinase receptor precursor, putative, expressed
Os.23314.1.S1_at	2.21162	2.37903	expressed protein
Os.50494.1.A1_at	2.2084	2.21838	non-imprinted in Prader-Willi/Angelman syndrome region protein 1, putative, expressed
Os.49502.1.S1_at	2.20509	2.50845	expressed protein
Os.8942.1.S1_at	2.20417	2.34316	expressed protein
Os.51897.1.S1_x_at	2.20404	2.26125	retrotransposon protein, putative, unclassified, expressed
Os.35463.1.S1_at	2.20273	2.51694	dnaJ homolog subfamily B member 5, putative, expressed
Os.53494.1.S1_x_at	2.20253	3.17776	glucan endo-1,3-beta-glucosidase 7 precursor, putative, expressed
Os.7513.1.S1_at	2.20167	2.38815	acyl-coenzyme A oxidase 1, putative, expressed
Os.27293.1.S1_at	2.20148	2.1081	USP family protein, putative, expressed
Os.14930.1.S1_at	2.2001	2.86334	expressed protein
Os.27293.1.S1_s_at	2.2001	2.04222	USP family protein, putative, expressed
Os.54061.1.S1_x_at	2.19817	2.0299	SHR5-receptor-like kinase, putative, expressed
Os.55640.1.S1_at	2.19783	2.14631	mitochondrial prohibitin complex protein 1, putative, expressed
OsAffx.32228.1.A1_x_at	2.19595	2.20328	NAD(P)H-dependent oxidoreductase, putative
Os.35998.1.S1_at	2.19432	2.3012	no description available
Os.48911.1.A1_s_at	2.19154	2.00315	expressed protein
Os.21243.1.S1_at	2.18865	3.27755	expressed protein
OsAffx.12513.1.S1_at	2.18786	2.04623	expressed protein
Os.37955.1.S1_a_at	2.18772	2.72524	expressed protein
Os.38283.1.S2_a_at	2.18367	3.94723	expressed protein
Os.39617.1.S1_at	2.18177	2.65119	ATP-binding cassette sub-family G member 2, putative, expressed
Os.52948.1.S1_at	2.18148	2.0761	conserved hypothetical protein
Os.46698.2.S1_x_at	2.17897	2.41976	transparent testa 12 protein, putative, expressed
Os.5365.1.S1_at	2.17736	3.34065	aspartic proteinase nepenthesin-2 precursor, putative, expressed
Os.55372.1.S1_x_at	2.1767	2.985	expressed protein
OsAffx.14942.2.S1_at	2.17632	2.57466	expressed protein
Os.24003.2.S1_x_at	2.17547	2.1637	plant viral-response family protein, expressed
Os.52602.1.S1_x_at	2.17546	2.03148	OsSAUR56 - Auxin-responsive SAUR gene family member, expressed
Os.15825.1.S2_at	2.17438	2.04683	ATP binding protein, putative, expressed
Os.26488.1.S1_at	2.17368	2.51184	DNA binding protein, putative, expressed
Os.53847.1.S1_at	2.17363	2.04699	no description available
Os.18422.1.A1_at	2.17221	2.30486	F-box domain containing protein, expressed
Os.55699.1.S1_at	2.17177	2.52058	expressed protein
Os.5243.1.S1_at	2.16783	2.10684	two-component response regulator ARR18, putative, expressed
Os.13497.1.S2_at	2.1667	2.19951	expressed protein
Os.55386.1.A1_at	2.16633	2.36207	ethylene-responsive transcription factor 5, putative, expressed
Os.13876.2.S1_x_at	2.16522	2.03054	transposon protein, putative, unclassified, expressed
Os.12752.3.S1_x_at	2.16343	2.10838	expressed protein
Os.6884.1.S1_at	2.16294	2.12524	expressed protein
Os.12332.2.S1_x_at	2.16248	2.09032	YT521-B-like family protein, expressed
Os.52931.1.S1_at	2.1615	3.43294	protein binding protein, putative, expressed
Os.15767.2.S1_x_at	2.15675	2.32921	electron transfer flavoprotein-ubiquinone oxidoreductase,mitochondrial precursor, putative, expressed
Os.46304.1.S1_a_at	2.15558	2.04845	expressed protein
OsAffx.193.1.S1_x_at	2.15426	2.33307	red chlorophyll catabolite reductase, putative, expressed
Os.46241.1.S1_s_at	2.15422	2.00848	dnaJ protein, putative, expressed
Os.28544.2.S1_x_at	2.15231	2.11866	carbonyl reductase 3, putative, expressed
Os.19553.1.S1_at	2.15228	2.15528	G-box-binding factor 3, putative, expressed
Os.8809.1.S1_s_at	2.15209	2.33253	splicing factor, arginine/serine-rich 2, putative, expressed
Os.26606.1.S1_at	2.15198	2.52173	expressed protein
OsAffx.14605.1.S1_s_at	2.15161	2.74232	OsWRKY67 - Superfamily of rice TFs having WRKY and zinc finger domains, expressed
Os.23578.1.S1_at	2.15081	2.71802	expressed protein
Os.10860.2.S1_at	2.14952	2.06592	transposon protein, putative, unclassified, expressed
Os.10872.1.S1_at	2.14884	3.97741	ATPase 2, putative, expressed
OsAffx.29958.1.S1_x_at	2.14833	4.18494	homeodomain leucine zipper protein CPHB-5, putative, expressed
Os.16282.1.A1_at	2.14586	2.74075	L-ascorbate oxidase precursor, putative, expressed
Os.8454.1.S1_at	2.13885	2.30626	histidine kinase 3, putative, expressed
Os.27297.1.A1_s_at	2.13843	2.06916	SHR5-receptor-like kinase, putative, expressed
Os.14167.1.S1_at	2.13837	2.38948	ketose-bisphosphate aldolases family protein, expressed
Os.14861.1.S1_s_at	2.13445	2.67866	retrotransposon protein, putative, unclassified, expressed
Os.16761.1.S2_at	2.13424	2.54495	expressed protein
OsAffx.18129.2.S1_at	2.13382	2.89111	expressed protein
Os.16884.1.S1_at	2.13354	2.33397	expressed protein
Os.53587.1.S1_at	2.12988	2.94351	GTP binding protein, putative, expressed
Os.6340.1.S2_s_at	2.12956	2.05901	expressed protein
Os.5549.1.S1_at	2.12569	2.13511	NAC domain-containing protein 67, putative, expressed
Os.16493.1.S2_at	2.12495	2.40404	hypothetical protein
Os.10274.1.S1_a_at	2.12489	2.27599	CIPK-like protein 1, putative, expressed
Os.17334.2.S1_x_at	2.12416	2.03942	MADS-box transcription factor 27, putative, expressed
OsAffx.32073.1.S1_at	2.12409	2.53958	RGH1A, putative, expressed
Os.27237.1.A1_a_at	2.12228	2.33528	expressed protein
Os.12365.4.S1_x_at	2.12196	2.39024	calcineurin B-like protein 4, putative, expressed
Os.21461.1.S1_at	2.11702	2.0288	hydrolase/ protein serine/threonine phosphatase, putative, expressed
Os.21888.1.S1_at	2.11649	2.00171	hexaprenyldihydroxybenzoate methyltransferase, mitochondrial precursor, putative, expressed
Os.49143.1.S1_at	2.11314	2.00514	expressed protein
Os.16914.1.S2_at	2.1078	2.59549	F-box protein interaction domain containing protein, expressed
Os.470.1.S1_s_at	2.10701	2.22522	PDR5-like ABC transporter, putative, expressed
Os.5917.1.S1_a_at	2.10441	2.22122	uridine/cytidine kinase-like 1, putative, expressed
Os.11940.1.S1_at	2.10406	2.55544	expressed protein
Os.17844.1.S1_x_at	2.10216	2.21604	expressed protein
Os.27197.2.A1_at	2.10149	2.64903	expressed protein
Os.33173.1.S1_at	2.09749	2.04064	NBS-LRR disease resistance protein, putative, expressed
OsAffx.18954.1.S1_at	2.09531	2.07953	hypothetical protein
Os.12264.2.S2_a_at	2.09348	2.01412	expressed protein
OsAffx.19585.1.S1_at	2.09343	2.04912	NBS-LRR type disease resistance protein Rps1-k-2, putative, expressed
Os.17777.1.S1_x_at	2.0872	2.35365	carboxylic ester hydrolase/ lipase, putative, expressed
OsAffx.5148.1.S1_x_at	2.08545	3.07033	hypothetical protein
Os.17181.1.S1_at	2.08471	2.14249	anthocyanidin 5,3-O-glucosyltransferase, putative, expressed
Os.16933.1.S1_at	2.08102	2.85182	protein binding protein, putative, expressed
Os.53228.1.S1_at	2.07809	2.06096	NAC domain-containing protein 21/22, putative, expressed
Os.1182.1.S1_x_at	2.07787	2.52961	ABC-2 type transporter family protein, expressed
Os.13596.1.S1_at	2.0758	2.35614	expressed protein
Os.24620.1.S2_a_at	2.0756	2.42526	pre-mRNA-processing ATP-dependent RNA helicase prp5, putative, expressed
Os.52823.1.S1_at	2.0738	2.04527	expressed protein
Os.23067.1.S1_at	2.07379	2.02366	expressed protein
Os.10274.3.S1_at	2.07315	2.41295	calmodulin-related protein, putative, expressed
Os.4530.1.S1_at	2.07295	2.11081	splicing factor U2af 38 kDa subunit, putative, expressed
Os.19134.1.S1_at	2.07177	2.74448	expressed protein
Os.27297.3.A1_a_at	2.06777	2.32917	SHR5-receptor-like kinase, putative, expressed
Os.16401.1.S2_at	2.06569	2.34667	calcium-binding protein CAST, putative, expressed
OsAffx.24534.1.S1_at	2.0648	2.08274	expressed protein
Os.7332.1.S1_at	2.06392	2.42616	cell division control protein 50, putative, expressed
Os.11604.1.S1_at	2.06102	2.12395	protein lap4, putative, expressed
Os.49361.1.S1_at	2.06081	2.51529	transposon protein, putative, Mutator sub-class, expressed
Os.46657.1.A1_at	2.05846	2.81268	expressed protein
Os.15534.1.S1_at	2.05544	2.41298	phosphoinositide 5-phosphatase, putative, expressed
Os.26738.1.S1_at	2.05281	2.06249	expressed protein
Os.19823.1.S1_at	2.04934	2.07548	gibberellin 20 oxidase 2, putative, expressed
Os.7202.1.S1_at	2.0487	2.17475	expressed protein
Os.38283.1.S1_a_at	2.04836	3.1301	expressed protein
Os.12119.1.S1_at	2.04681	2.82796	YLS9, putative, expressed
OsAffx.23903.2.S1_s_at	2.04539	2.22216	expressed protein
Os.45991.1.S1_x_at	2.03629	2.15851	xylosyltransferase oxt, putative, expressed
OsAffx.5828.1.S1_x_at	2.03379	2.14339	phosphoinositide 5-phosphatase, putative, expressed
Os.46793.1.S1_at	2.0295	3.36425	thaumatin-like protein 1a precursor, putative, expressed
Os.40406.1.A1_at	2.02652	2.54208	hypothetical protein
Os.45539.1.S1_at	2.02628	2.65423	LRK33, putative, expressed
Os.16597.1.S1_s_at	2.02607	2.31841	DNA binding protein, putative, expressed
Os.14366.1.S1_at	2.02597	2.14048	PHI-1, putative, expressed
Os.427.1.S1_at	2.02573	2.28072	ire1 homolog-1, putative, expressed
Os.8593.1.S1_at	2.02482	2.95907	organic cation transporter protein, putative, expressed
Os.7132.1.S1_at	2.02426	2.33431	genetic modifier, putative, expressed
Os.52150.1.S1_at	2.02373	2.43313	no description available
Os.27666.1.A1_at	2.02343	2.13655	NB-ARC domain containing protein, expressed
Os.7405.1.S1_at	2.02284	2.28379	DNA binding protein, putative, expressed
OsAffx.18129.1.S1_at	2.02108	2.46867	conserved hypothetical protein
Os.413.1.S1_at	2.02092	2.5097	G-box-binding factor 1, putative, expressed
Os.7281.1.S1_at	2.01956	2.55508	RNA-binding protein FUS, putative, expressed
Os.27753.1.S1_at	2.01952	2.3058	digalactosyldiacylglycerol synthase 1, putative, expressed
Os.10123.2.S1_x_at	2.01829	2.1792	expressed protein
Os.5491.1.A1_s_at	2.01683	2.2243	MTN3, putative, expressed
Os.9729.1.S1_a_at	2.01276	2.57948	peroxisomal fatty acid beta-oxidation multifunctional protein, putative, expressed
Os.2218.1.S1_at	2.01268	2.3147	phytosulfokines 5 precursor, putative, expressed
Os.17487.1.S1_at	2.01218	2.53543	CCT motif family protein, expressed
Os.18948.1.S1_at	2.01122	2.13706	ARA1, putative, expressed
Os.49365.1.S1_at	2.01114	2.32935	transposon protein, putative, CACTA, En/Spm sub-class, expressed
Os.23679.1.A1_s_at	2.01087	2.1678	expressed protein
Os.31504.1.S1_at	2.01052	2.23911	cytochrome P450 81E1, putative, expressed
OsAffx.26367.1.S1_at	2.00892	2.42459	expressed protein
Os.37955.1.S2_at	2.00875	2.52366	expressed protein
Os.20697.1.S1_at	2.00794	2.16232	FPA, putative, expressed
Os.8454.1.S1_s_at	2.00672	2.19191	histidine kinase 3, putative, expressed
Os.27824.1.S1_at	2.00448	2.13729	peptidase/ serine-type peptidase, putative, expressed
Os.38090.2.S1_x_at	0.499603	0.485439	expressed protein
Os.46049.1.S1_at	0.499456	0.43822	ATP binding protein, putative, expressed
Os.55534.1.A1_at	0.499139	0.448829	chloroplastic quinone-oxidoreductase, putative, expressed
Os.5025.1.S1_at	0.499054	0.398989	nitrate-induced NOI protein, expressed
Os.46596.1.S1_x_at	0.498552	0.462311	zinc finger protein, putative, expressed
Os.4185.1.A1_at	0.498372	0.479358	expressed protein
Os.8585.1.S1_at	0.498311	0.282363	OsIAA13 - Auxin-responsive Aux/IAA gene family member, expressed
Os.22695.1.S1_s_at	0.497935	0.482331	expressed protein
Os.22623.1.S1_at	0.497867	0.492373	expressed protein
OsAffx.5423.1.S1_at	0.497282	0.48705	expressed protein
OsAffx.17158.1.S1_s_at	0.497255	0.457374	expressed protein
Os.48667.1.A1_at	0.497243	0.430364	enhancer of rudimentary, putative, expressed
Os.53167.1.S1_at	0.497107	0.458226	no description available
Os.13584.1.S1_at	0.497055	0.455643	catalytic/ hydrolase, putative, expressed
OsAffx.23030.1.S1_s_at	0.497047	0.418015	hypothetical protein
Os.35718.1.S1_at	0.49544	0.393004	zinc finger protein 7, putative, expressed
Os.10120.1.S2_a_at	0.495121	0.321633	40S ribosomal protein S24, putative, expressed
Os.10803.1.S1_at	0.494756	0.341211	pyruvate decarboxylase isozyme 2, putative, expressed
OsAffx.12382.1.A1_s_at	0.493689	0.496974	expressed protein
Os.49430.1.S1_s_at	0.493641	0.484785	expressed protein
Os.33704.3.S1_x_at	0.493144	0.492491	expressed protein
Os.15183.1.S1_at	0.492965	0.485186	OHP2, putative, expressed
Os.5634.1.S1_at	0.492688	0.464533	sugar transport protein 5, putative, expressed
Os.53802.1.S1_at	0.492435	0.497154	expressed protein
Os.8622.1.S1_at	0.492138	0.404514	OsIAA24 - Auxin-responsive Aux/IAA gene family member, expressed
Os.46613.1.S1_s_at	0.491873	0.326963	peptide transporter PTR2, putative, expressed
Os.33339.2.S1_at	0.491331	0.478787	jacalin-like lectin domain containing protein, expressed
Os.26536.1.S1_at	0.490796	0.434477	coiled-coil protein, putative, expressed
Os.12706.1.S1_at	0.490157	0.38615	chloride intracellular channel 6, putative, expressed
Os.12364.1.S1_at	0.489917	0.387307	expressed protein
Os.51558.2.S1_at	0.489863	0.447034	cyanogenic beta-glucosidase precursor, putative, expressed
Os.9526.1.S1_at	0.489822	0.395768	no description available
Os.53475.1.A1_at	0.489182	0.491119	bile acid sodium symporter/ transporter, putative, expressed
Os.46585.1.S1_at	0.48791	0.425287	cyclase/dehydrase family protein, putative, expressed
Os.49765.1.S1_at	0.487901	0.479639	transposon protein, putative, unclassified, expressed
Os.15306.1.S1_a_at	0.487772	0.440316	betaine-aldehyde dehydrogenase, putative, expressed
OsAffx.19092.1.S1_at	0.487565	0.47578	conserved hypothetical protein
Os.55415.1.S1_at	0.487542	0.449666	mitogen-activated protein kinase kinase kinase 1, putative, expressed
Os.4997.1.S1_s_at	0.487338	0.478441	50S ribosomal protein L27, chloroplast precursor, putative, expressed
Os.45929.1.S1_at	0.487191	0.475446	tubulin beta-6 chain, putative, expressed
Os.5446.2.A1_at	0.48706	0.480425	wound/stress protein, putative, expressed
Os.16502.1.S1_at	0.486847	0.473663	DNA binding protein, putative, expressed
Os.10428.1.S1_at	0.486781	0.433312	peroxidase precursor, putative, expressed
Os.25481.1.S1_at	0.486584	0.485055	hydrolase, alpha/beta fold family protein
Os.8878.1.S1_at	0.486439	0.427465	retrotransposon protein, putative, unclassified
Os.49146.1.S1_at	0.486371	0.394131	sigma factor sigB regulation protein rsbQ, putative, expressed
Os.47784.1.S1_at	0.486052	0.453945	FKBP-type peptidyl-prolyl cis-trans isomerase 4, chloroplast precursor, putative, expressed
Os.4167.1.S1_at	0.486005	0.46414	aspartate aminotransferase, mitochondrial precursor, putative, expressed
Os.22783.1.S1_s_at	0.484912	0.348254	annexin-like protein RJ4, putative, expressed
Os.20189.1.S1_at	0.484853	0.490762	expressed protein
Os.52475.1.S1_at	0.484749	0.317695	no description available
Os.27465.1.S1_at	0.484168	0.366279	transferase, transferring glycosyl groups, putative, expressed
Os.20239.1.S1_at	0.483887	0.468728	ACR4, putative, expressed
Os.37075.1.S1_at	0.483451	0.428222	gibberellin receptor GID1L2, putative, expressed
Os.10125.1.S1_a_at	0.482051	0.379902	omega-6 fatty acid desaturase, endoplasmic reticulum isozyme 2, putative, expressed
Os.25316.2.S1_x_at	0.481896	0.418247	chromosome-associated kinesin KIF4A, putative, expressed
OsAffx.6135.1.S1_s_at	0.481705	0.494061	expressed protein
Os.8967.1.S1_a_at	0.481254	0.456951	ATFP3, putative, expressed
Os.27671.1.S1_at	0.480835	0.36115	IN2-1 protein, putative, expressed
Os.20603.1.S1_at	0.48023	0.396418	transcription regulator, putative, expressed
Os.50866.1.S1_at	0.48019	0.430768	RNA binding protein, putative, expressed
Os.19817.1.S1_at	0.47981	0.470086	expressed protein
Os.55469.1.S1_s_at	0.479442	0.446687	RING zinc finger protein-like, putative, expressed
Os.51804.1.S1_at	0.479222	0.472693	structural constituent of ribosome, putative, expressed
Os.20603.1.S1_s_at	0.479053	0.431837	transcription regulator, putative, expressed
OsAffx.17497.1.S1_s_at	0.478519	0.359171	chaperone protein dnaJ 11, chloroplast precursor, putative, expressed
Os.52497.1.S1_at	0.477927	0.463455	expressed protein
Os.7557.1.S1_at	0.477593	0.424439	expressed protein
Os.6664.1.S1_at	0.476964	0.286948	nonspecific lipid-transfer protein precursor, putative, expressed
OsAffx.16581.1.S1_at	0.476385	0.476758	EMB1417, putative, expressed
Os.52475.1.S1_x_at	0.476115	0.303741	no description available
Os.46842.1.S1_at	0.475256	0.463851	no description available
Os.51952.1.S1_x_at	0.474537	0.345485	ubiquitin-protein ligase/ zinc ion binding protein, putative, expressed
Os.17133.1.S1_at	0.474308	0.344489	transposon protein, putative, Mutator sub-class, expressed
Os.22567.1.S1_at	0.474109	0.38639	zinc-binding protein, putative, expressed
Os.36566.2.S1_at	0.473944	0.344744	expressed protein
Os.49788.1.S1_at	0.47348	0.447495	26S proteasome non-ATPase regulatory subunit 10, putative, expressed
Os.55676.1.S1_at	0.472434	0.493706	expressed protein
Os.11210.1.S1_at	0.471424	0.436922	ribosomal protein S6 containing protein, expressed
Os.5521.1.A1_at	0.471172	0.46837	macrophage migration inhibitory factor, putative, expressed
Os.32478.1.S1_at	0.471039	0.423278	expressed protein
Os.54617.1.S1_at	0.470979	0.477948	guanylate kinase, putative, expressed
OsAffx.15060.1.S1_at	0.470975	0.353076	eukaryotic translation initiation factor 3 subunit EifCj, putative, expressed
Os.15135.1.S1_at	0.47019	0.342896	systemin receptor SR160 precursor, putative, expressed
Os.39799.1.A1_x_at	0.470066	0.411536	no description available
Os.49772.1.S1_s_at	0.469821	0.490301	nicotinate phosphoribosyltransferase, putative, expressed
Os.5188.2.S1_s_at	0.469034	0.440404	rubredoxin, putative, expressed
OsAffx.12389.1.S1_s_at	0.468717	0.450457	anthocyanidin 3-O-glucosyltransferase, putative, expressed
Os.25795.1.S1_s_at	0.468664	0.353483	auxin-induced protein PCNT115, putative, expressed
Os.37724.1.S1_at	0.468489	0.377174	auxin-induced protein PCNT115, putative, expressed
Os.7879.2.S1_at	0.467955	0.451713	glutamine synthetase, chloroplast precursor, putative, expressed
Os.27144.1.S1_at	0.467791	0.287561	SHR5-receptor-like kinase, putative, expressed
Os.31191.2.S1_x_at	0.466786	0.453914	aquaporin PIP2.4, putative, expressed
Os.15731.1.S1_at	0.466697	0.377315	tocopherol O-methyltransferase, chloroplast precursor, putative, expressed
Os.15739.1.S1_s_at	0.466675	0.483989	EMB1417, putative, expressed
Os.15166.1.S1_at	0.466563	0.446113	oleoyl-acyl carrier protein thioesterase, chloroplast precursor, putative, expressed
Os.20341.1.S1_s_at	0.466126	0.492197	serine carboxypeptidase 1 precursor, putative, expressed
Os.11677.1.S1_x_at	0.465736	0.387563	IQD1, putative, expressed
Os.9172.2.S1_x_at	0.465481	0.377938	catalase isozyme A, putative, expressed
Os.9913.1.S1_at	0.465453	0.324759	no description available
Os.9002.1.S1_at	0.465369	0.409665	no description available
Os.12176.1.S1_at	0.46503	0.414174	expressed protein
Os.257.1.S1_at	0.464898	0.465357	nucleic acid binding protein, putative, expressed
Os.27254.1.S1_s_at	0.46462	0.419903	plant-specific domain TIGR01615 family protein, expressed
Os.47818.1.A1_at	0.464502	0.481203	multisynthetase complex auxiliary component p43, putative, expressed
Os.45928.1.S1_at	0.464227	0.35378	expressed protein
Os.9159.2.S1_x_at	0.46407	0.308254	expressed protein
Os.28055.2.S1_at	0.463825	0.392304	expressed protein
OsAffx.16018.1.S1_at	0.463351	0.438989	expressed protein
Os.15377.1.A1_at	0.463279	0.484567	leucine-rich repeat, plant specific, putative, expressed
Os.8524.1.S1_at	0.463266	0.4451	nucleoside diphosphate kinase 4, chloroplast precursor, putative, expressed
Os.9497.1.S1_at	0.46321	0.451263	bifunctional aspartokinase/homoserine dehydrogenase I, putative, expressed
Os.13937.1.S1_at	0.463138	0.409291	isomerase, putative, expressed
Os.10798.1.S1_at	0.462987	0.444817	BRASSINOSTEROID INSENSITIVE 1-associated receptor kinase 1 precursor, putative, expressed
Os.12423.1.S1_at	0.462375	0.400977	triosephosphate isomerase, cytosolic, putative, expressed
Os.20169.1.S1_at	0.462303	0.23993	expressed protein
Os.12288.1.S1_at	0.461842	0.338274	xyloglucan endotransglycosylase/hydrolase protein 8 precursor, putative, expressed
Os.12994.1.S1_at	0.461696	0.399406	protein ASYMMETRIC LEAVES1, putative, expressed
Os.5279.1.S1_at	0.46141	0.482151	transfactor-like protein, putative, expressed
Os.53326.1.S1_at	0.46113	0.442918	TPR repeat, putative, expressed
Os.51804.2.S1_x_at	0.461018	0.407826	structural constituent of ribosome, putative, expressed
Os.175.1.S1_at	0.46098	0.380685	photosystem II 22 kDa protein, chloroplast precursor, putative, expressed
Os.7916.1.S1_at	0.460606	0.319934	tubulin beta-4 chain, putative, expressed
Os.10615.2.S1_at	0.460543	0.286413	nonspecific lipid-transfer protein 2 precursor, putative, expressed
Os.6764.1.S1_at	0.460373	0.379853	wound induced protein, putative, expressed
Os.9971.1.S1_s_at	0.460319	0.381397	transcription factor LAF1, putative, expressed
Os.33704.1.S1_at	0.460218	0.404097	expressed protein
Os.7783.1.S1_at	0.460098	0.490142	membrane protein, putative, expressed
Os.5843.1.S1_at	0.459662	0.294829	peroxidase 39 precursor, putative, expressed
Os.11520.1.S1_at	0.458845	0.463299	hypothetical protein
Os.9769.1.S1_at	0.458618	0.47522	apospory-associated protein C, putative, expressed
OsAffx.26295.1.S1_at	0.457248	0.330645	expressed protein
Os.55474.1.S1_at	0.457046	0.493916	N2, N2-dimethylguanosine tRNA methyltransferase, putative, expressed
Os.10727.1.S1_at	0.45697	0.469627	methionine aminopeptidase 1B, chloroplast precursor, putative, expressed
Os.10370.2.S1_x_at	0.456532	0.24515	glycine-rich cell wall structural protein precursor, putative, expressed
Os.19021.1.S1_at	0.45625	0.462164	4-methyl-5-thiazole monophosphate biosynthesis protein, putative, expressed
Os.5812.1.S1_at	0.455615	0.263573	F-box domain containing protein, expressed
Os.7445.1.S1_at	0.455328	0.436874	AAP7, putative, expressed
Os.5934.1.S1_at	0.454076	0.494972	inositol-1-monophosphatase, putative, expressed
Os.28459.1.S1_at	0.453868	0.485558	RNA polymerase sigma factor rpoD, putative, expressed
Os.7646.1.S1_a_at	0.453812	0.481684	aspartate aminotransferase, putative, expressed
Os.26988.1.A1_at	0.453623	0.490604	expressed protein
Os.9710.1.S1_at	0.453514	0.484683	xylogen protein 1, putative, expressed
Os.7688.2.S1_x_at	0.452472	0.396194	citrate transporter family protein, expressed
Os.54114.1.S1_at	0.452443	0.349989	expressed protein
Os.12965.1.S1_at	0.45166	0.448829	DNA-3-methyladenine glycosylase I, putative, expressed
Os.22653.1.S1_s_at	0.451258	0.446741	protein grpE, putative, expressed
Os.2259.1.S1_at	0.451233	0.475014	cysteine synthase, putative, expressed
OsAffx.10952.2.S1_at	0.451157	0.487655	hypothetical protein
Os.51568.1.S1_at	0.450695	0.361994	expressed protein
OsAffx.11877.1.S1_at	0.450686	0.494941	phosphatidate cytidylyltransferase, putative, expressed
OsAffx.12738.1.S1_x_at	0.450307	0.312256	RING finger and CHY zinc finger domain-containing protein 1, putative, expressed
Os.38090.1.S1_at	0.449944	0.466747	expressed protein
Os.37988.1.S1_at	0.449397	0.432512	expressed protein
Os.5763.1.S1_at	0.448122	0.415407	BHLH transcription factor, putative, expressed
Os.9312.1.S1_at	0.447835	0.380517	beta-expansin 1a precursor, putative, expressed
Os.12372.1.S1_s_at	0.447433	0.314677	LOL1, putative, expressed
Os.51558.1.S1_x_at	0.44743	0.483141	cyanogenic beta-glucosidase precursor, putative, expressed
Os.12372.2.S1_x_at	0.447339	0.315751	LOL1, putative, expressed
OsAffx.24308.1.S1_s_at	0.447079	0.279236	PGPS/D12, putative, expressed
Os.51517.1.A1_s_at	0.446794	0.462505	ATP synthase delta chain, chloroplast precursor, putative, expressed
Os.17091.1.S1_at	0.446781	0.464802	expressed protein
Os.51206.1.S1_at	0.446428	0.4346	expressed protein
OsAffx.13950.2.S1_at	0.446377	0.433463	RNA recognition motif family protein, expressed
Os.40338.1.S1_at	0.446329	0.335178	no description available
Os.10175.1.S1_at	0.446265	0.454552	mybHv5, putative, expressed
Os.15705.1.S1_x_at	0.446189	0.466656	CSLC7 - cellulose synthase-like family C, expressed
OsAffx.25289.1.S1_x_at	0.445963	0.351611	expressed protein
Os.6575.1.S1_s_at	0.445923	0.489851	lysyl-tRNA synthetase, putative, expressed
Os.2241.1.S1_a_at	0.445779	0.404027	glutathione S-transferase GSTF2, putative, expressed
Os.52216.1.S1_at	0.44549	0.375587	gibberellin receptor GID1L2, putative, expressed
Os.9781.2.S1_at	0.445419	0.494146	esterase, putative, expressed
Os.50976.1.S1_at	0.445362	0.452441	ferredoxin-6, chloroplast precursor, putative, expressed
Os.25849.1.S1_x_at	0.445224	0.434148	zinc finger protein, putative, expressed
OsAffx.13950.2.S1_x_at	0.444969	0.436688	RNA recognition motif family protein, expressed
Os.24307.1.S1_at	0.444816	0.428112	thylakoid membrane phosphoprotein 14 kda, chloroplast precursor, putative, expressed
Os.51109.1.S1_at	0.44388	0.329199	helix-loop-helix DNA-binding domain containing protein, expressed
Os.5188.2.S1_x_at	0.443786	0.392329	rubredoxin, putative, expressed
OsAffx.12824.1.S1_at	0.443725	0.480392	expressed protein
Os.49605.1.A1_at	0.443434	0.416246	expressed protein
Os.33648.1.S1_at	0.442999	0.411815	expressed protein
Os.54859.1.S1_at	0.442875	0.366613	RING-H2 finger protein ATL2A, putative, expressed
Os.28094.1.S1_s_at	0.442513	0.36156	chloroplast 30S ribosomal protein S10, putative, expressed
Os.6575.1.S1_at	0.442467	0.480145	lysyl-tRNA synthetase, putative, expressed
Os.4987.1.S1_at	0.442389	0.402852	OsAPx3 - Peroxisomal Ascorbate Peroxidase encoding gene, expressed
Os.12628.1.S1_at	0.442319	0.486567	ruBisCO large subunit-binding protein subunit beta, chloroplast, putative, expressed
Os.22635.1.S1_s_at	0.442047	0.400874	secondary cell wall-related glycosyltransferase family 47, putative, expressed
Os.37837.1.A1_at	0.441844	0.339061	protein kinase, putative, expressed
Os.26637.1.S1_at	0.441093	0.494669	retrotransposon protein, putative, unclassified
Os.55365.2.S1_at	0.44106	0.416786	hypothetical protein
Os.51740.1.S1_at	0.440854	0.494098	expressed protein
Os.12608.1.S1_at	0.440701	0.488674	ribonucleoprotein, chloroplast precursor, putative, expressed
Os.18229.1.S1_at	0.440313	0.390453	glycosyltransferase, putative, expressed
Os.28059.5.A1_x_at	0.440048	0.394864	expressed protein
Os.8760.2.S1_a_at	0.439695	0.4837	nodulin-like protein, putative, expressed
Os.20156.1.S1_at	0.439674	0.280767	expressed protein
Os.3427.1.S1_at	0.43899	0.428079	respiratory burst oxidase, putative, expressed
Os.27564.1.S1_a_at	0.43826	0.457894	multidrug resistance protein 22, putative, expressed
Os.40426.1.S1_x_at	0.438124	0.325689	LOL1, putative, expressed
Os.10721.1.S1_at	0.437694	0.395244	expressed protein
Os.36435.1.S1_at	0.437606	0.3506	no description available
Os.52924.1.S1_at	0.437394	0.482976	immature colon carcinoma transcript 1 protein precursor, putative, expressed
Os.7764.1.S1_at	0.437213	0.294795	expressed protein
Os.8540.1.S1_at	0.437134	0.303488	expressed protein
Os.27485.1.S1_at	0.437106	0.486903	EMB2758, putative, expressed
Os.6275.1.S1_at	0.436879	0.363513	expressed protein
Os.23844.1.A1_at	0.436847	0.456681	MARD1, putative, expressed
Os.15302.1.S1_at	0.436788	0.439985	domain of unknown function DUF614 containing protein, expressed
Os.27154.1.S1_at	0.436339	0.411792	ATP binding protein, putative, expressed
Os.55532.1.S1_at	0.436194	0.255253	expressed protein
Os.9980.1.S1_at	0.436115	0.447044	4-alpha-glucanotransferase, putative, expressed
Os.51586.1.S1_at	0.436031	0.377695	no description available
OsAffx.20168.1.S1_at	0.435946	0.441043	peroxidase 2 precursor, putative
Os.2597.1.S1_at	0.435862	0.449969	senescence-associated protein DH, putative, expressed
Os.16956.1.S1_s_at	0.43501	0.285964	HYP1, putative, expressed
Os.51211.1.S1_at	0.434555	0.421653	expressed protein
Os.27602.1.S1_at	0.433914	0.343142	solute carrier family 35 member B3, putative, expressed
Os.39576.1.A1_s_at	0.4339	0.249931	AT-GTL1, putative, expressed
Os.25239.1.S1_a_at	0.433884	0.449443	cell division protein ftsY, putative, expressed
Os.50865.1.S1_at	0.433359	0.417128	expressed protein
Os.6173.1.S1_at	0.432968	0.49363	cysteine synthase, mitochondrial precursor, putative, expressed
Os.14194.1.S1_at	0.432367	0.490402	magnesium-chelatase subunit chlD, chloroplast precursor, putative, expressed
Os.6210.1.S1_at	0.432341	0.431404	receptor protein kinase CLAVATA1 precursor, putative, expressed
Os.35294.1.S1_at	0.431567	0.49734	cytochrome P450 97B3, putative, expressed
Os.51473.1.S1_at	0.431215	0.458626	electron carrier/ electron transporter/ iron ion binding protein, putative, expressed
Os.2978.1.S1_at	0.431066	0.409683	ATP-dependent Clp protease proteolytic subunit 1, putative, expressed
Os.15197.1.S1_at	0.43069	0.426914	inositol-tetrakisphosphate 1-kinase 3, putative, expressed
Os.53322.1.S1_at	0.430439	0.330852	pirin-like protein, putative, expressed
Os.9504.1.S1_at	0.430137	0.473654	tubulin alpha-1 chain, putative, expressed
Os.4621.1.S1_s_at	0.429885	0.385642	phosphoribosylanthranilate transferase, putative, expressed
Os.20501.1.S1_at	0.429354	0.357929	hypoxia induced protein conserved region containing protein, expressed
Os.53316.1.S1_at	0.429083	0.401962	FAD dependent oxidoreductase, putative, expressed
Os.38604.1.S1_s_at	0.429075	0.489668	tubulin alpha-3 chain, putative, expressed
Os.19086.2.S1_x_at	0.428457	0.499603	zinc finger CCCH type domain-containing protein ZFN-like 2, putative, expressed
Os.55325.1.S1_at	0.427776	0.431556	expressed protein
Os.18519.1.S1_at	0.427398	0.443966	esterase D, putative, expressed
OsAffx.22999.1.S1_at	0.427384	0.265792	expressed protein
Os.50947.1.S1_x_at	0.427133	0.489783	expressed protein
Os.47905.1.S1_at	0.426789	0.365309	cytokinin-N-glucosyltransferase 1, putative, expressed
Os.7308.1.S1_x_at	0.426591	0.493457	expressed protein
Os.50992.1.S1_at	0.426571	0.49403	harpin-induced protein, putative, expressed
Os.32449.1.S1_at	0.42599	0.481691	expressed protein
Os.13717.1.S1_at	0.425809	0.420576	expressed protein
Os.5404.4.S1_at	0.425519	0.470762	AT hook motif family protein, expressed
Os.15847.1.A1_at	0.424963	0.429325	no description available
Os.15766.1.S1_at	0.424768	0.315577	prunasin hydrolase isoform PHA precursor, putative, expressed
Os.14077.1.S1_at	0.424501	0.48105	expressed protein
Os.13478.1.S1_at	0.423932	0.437578	expressed protein
Os.49767.1.S1_at	0.423524	0.435513	expressed protein
Os.10830.1.S1_at	0.423236	0.266051	BHLH transcription factor, putative, expressed
OsAffx.11725.1.S1_at	0.422724	0.482164	sorting nexin 1, putative, expressed
Os.11691.1.S1_at	0.422644	0.355228	secondary cell wall-related glycosyltransferase family 8, putative, expressed
Os.8199.1.S1_at	0.422467	0.349391	isoflavone reductase, putative, expressed
Os.32232.1.S1_at	0.422038	0.471254	transposon protein, putative, Mutator sub-class, expressed
Os.2376.1.S1_at	0.421931	0.446046	IN2-1 protein, putative, expressed
Os.51290.1.S1_at	0.421282	0.433685	no description available
Os.45405.1.A1_at	0.421262	0.294122	DNA-binding protein RAV1, putative, expressed
Os.4655.1.S1_at	0.420915	0.355893	seven-transmembrane-domain protein 1, putative, expressed
Os.50639.1.S1_at	0.420844	0.355411	dehydration-responsive element-binding protein 1A, putative, expressed
Os.53702.1.S1_x_at	0.420489	0.486345	expressed protein
OsAffx.25179.1.S1_at	0.420203	0.405	cytochrome P450, putative, expressed
Os.57179.1.S1_at	0.420124	0.481443	expressed protein
Os.14537.1.S1_at	0.419826	0.361889	blue copper protein precursor, putative, expressed
Os.49525.1.S1_at	0.419718	0.470701	transferase, putative, expressed
Os.14360.1.S1_x_at	0.418987	0.296675	expressed protein
Os.12044.1.S1_at	0.418818	0.46839	lil3 protein, putative, expressed
Os.8615.1.S1_at	0.418494	0.493394	no description available
Os.24793.1.A1_at	0.417758	0.42978	maltose excess protein 1-like, chloroplast precursor, putative, expressed
Os.17180.1.S1_at	0.417736	0.430027	cytochrome P450 78A3, putative, expressed
Os.22477.1.S1_at	0.417425	0.440245	heme oxygenase 2, putative, expressed
Os.52106.2.S1_at	0.417295	0.401558	mTERF family protein, expressed
Os.4701.1.S1_at	0.417161	0.429695	ribosomal protein rpS20, putative, expressed
Os.662.1.S1_at	0.417043	0.352245	no description available
Os.7531.1.S1_at	0.416927	0.300309	expressed protein
Os.9349.1.S1_at	0.416798	0.471551	coiled-coil protein, putative, expressed
Os.10374.1.S1_at	0.416453	0.492453	no description available
Os.16326.1.S1_at	0.415766	0.361391	ent-kaurene synthase A, chloroplast precursor, putative, expressed
Os.57381.1.S1_at	0.415745	0.482705	ethylene-responsive factor-like protein 1, putative, expressed
Os.15298.1.S1_at	0.41553	0.377564	WD40-like Beta Propeller Repeat family protein, expressed
Os.8554.1.S1_at	0.415518	0.4328	expressed protein
OsAffx.18741.1.S1_at	0.414657	0.498794	armadillo/beta-catenin-like repeat family protein, expressed
Os.26565.1.S1_a_at	0.414515	0.26767	nonspecific lipid-transfer protein precursor, putative, expressed
Os.52159.1.S1_at	0.414437	0.389317	FAD dependent oxidoreductase, putative, expressed
Os.56107.1.S1_at	0.413904	0.49061	expressed protein
Os.14368.1.S1_at	0.413082	0.457619	peptidyl-prolyl cis-trans isomerase, chloroplast precursor, putative, expressed
OsAffx.30542.1.S1_s_at	0.413064	0.499763	oxidoreductase, putative, expressed
Os.22596.1.S1_s_at	0.413061	0.496079	PIT1, putative, expressed
Os.40210.1.S1_at	0.412867	0.456154	KHG/KDPG aldolase, putative, expressed
Os.21103.1.S1_x_at	0.412429	0.37789	gibberellin 20 oxidase 2, putative, expressed
Os.49557.1.S1_at	0.412074	0.487826	DNA binding protein, putative, expressed
Os.37745.1.S1_at	0.41203	0.318294	pathogen-related protein, putative, expressed
Os.16894.1.S1_at	0.411883	0.470094	UDP-sulfoquinovose synthase, chloroplast precursor, putative, expressed
Os.2476.1.S1_at	0.411768	0.460081	50S ribosomal protein L28, chloroplast precursor, putative, expressed
Os.27786.1.S1_at	0.411753	0.417786	RING finger and CHY zinc finger domain-containing protein 1, putative, expressed
Os.7832.1.S1_at	0.41165	0.382479	peroxidase 66 precursor, putative, expressed
Os.32371.1.S1_at	0.411632	0.359756	RING-H2 finger protein ATL2M, putative, expressed
Os.5522.1.S1_at	0.411179	0.350589	superoxide dismutase, chloroplast precursor, putative, expressed
Os.16805.1.S1_at	0.411135	0.208728	no description available
Os.27113.1.S1_at	0.411112	0.423447	expressed protein
Os.13599.1.S1_at	0.410674	0.412344	expressed protein
Os.22603.1.A1_a_at	0.409344	0.498145	lysyl-tRNA synthetase, putative, expressed
Os.52404.1.S1_at	0.409067	0.343826	metal transporter Nramp6, putative, expressed
Os.8553.1.S1_at	0.408986	0.487182	expressed protein
Os.52487.1.S1_at	0.408647	0.365726	expressed protein
Os.2614.1.S1_at	0.408472	0.352124	glutathione S-transferase, putative, expressed
Os.15249.1.S1_at	0.408341	0.358277	acyl carrier protein 3, chloroplast precursor, putative, expressed
Os.8994.1.S1_at	0.407094	0.487776	lipid binding protein, putative, expressed
OsAffx.5720.1.S1_at	0.406949	0.478139	caffeoyl-CoA O-methyltransferase 1, putative, expressed
Os.18691.1.S1_at	0.406831	0.468729	L-Galactono-1,4-lactone dehydrogenase, putative, expressed
Os.17690.1.S1_at	0.406667	0.492019	gibberellin receptor GID1L2, putative, expressed
Os.14276.1.S1_at	0.406613	0.492256	expressed protein
Os.57171.1.S1_at	0.406418	0.396459	expressed protein
Os.34167.2.S1_x_at	0.406362	0.439501	expressed protein
Os.5943.1.S1_at	0.405602	0.487575	gibberellin receptor GID1L2, putative, expressed
Os.41694.1.S1_at	0.405542	0.499611	transparent testa 12 protein, putative, expressed
Os.24052.1.S1_at	0.405412	0.373052	caffeoyl-CoA O-methyltransferase 1, putative, expressed
Os.27961.1.S1_at	0.405302	0.36529	expressed protein
Os.17002.1.S1_at	0.405163	0.397213	acyltransferase/ catalytic, putative, expressed
OsAffx.27597.1.S1_at	0.405017	0.429931	ankyrin repeat protein, chloroplast precursor, putative, expressed
Os.37660.1.S2_at	0.405012	0.482859	RNA recognition motif containing protein, putative, expressed
Os.51208.1.S1_s_at	0.404803	0.405396	expressed protein
Os.51751.1.S1_at	0.404728	0.309057	ATP binding protein, putative, expressed
OsAffx.24981.1.S1_at	0.404226	0.457509	nodulin-like protein, putative, expressed
Os.14667.1.S1_x_at	0.403852	0.360484	expressed protein
Os.48783.1.S1_at	0.403782	0.407641	dihydrolipoyllysine-residue acetyltransferase component of pyruvatedehydrogenase complex, mitochondrial precursor, putative, expressed
OsAffx.29601.1.S1_at	0.403671	0.443386	expressed protein
Os.6610.1.S1_at	0.403572	0.347377	kinesin like protein, putative, expressed
Os.15864.1.S1_s_at	0.403526	0.44971	expressed protein
Os.7164.1.S1_at	0.403184	0.302541	aquaporin NIP4.2, putative, expressed
Os.15071.2.S1_s_at	0.403157	0.394475	ATP synthase delta chain, chloroplast precursor, putative, expressed
Os.7971.1.S1_x_at	0.403076	0.385479	50S ribosomal protein L12-1, chloroplast precursor, putative, expressed
Os.8846.1.S1_at	0.403072	0.428877	expressed protein
Os.15474.1.S1_x_at	0.402808	0.479812	CRS2-associated factor 1, putative, expressed
Os.47991.1.S1_at	0.40261	0.413707	HDDC2 protein, putative, expressed
Os.52485.1.S1_at	0.402568	0.348528	retrotransposon protein, putative, unclassified, expressed
Os.12058.1.S1_at	0.402344	0.427969	expressed protein
Os.7232.1.S1_at	0.40207	0.474774	CER5, putative, expressed
Os.24993.1.A1_s_at	0.401887	0.442273	thiosulfate transferase, putative, expressed
Os.38848.1.S1_at	0.401276	0.360692	zinc finger protein CONSTANS-LIKE 16, putative, expressed
Os.5881.1.S1_at	0.400785	0.491702	expressed protein
Os.55291.1.S1_at	0.400701	0.471816	hypothetical protein
Os.37320.2.S1_x_at	0.400439	0.365364	expressed protein
Os.15987.1.S1_at	0.400047	0.407597	regulator of ribonuclease activity A, putative, expressed
Os.35710.1.S1_at	0.400025	0.272147	expressed protein
Os.6367.1.S1_a_at	0.399835	0.467429	auxin response factor 3, putative, expressed
Os.11249.1.S1_at	0.399811	0.487779	plant integral membrane protein TIGR01569 containing protein, expressed
Os.46897.1.S1_a_at	0.399534	0.336947	BRASSINOSTEROID INSENSITIVE 1-associated receptor kinase 1 precursor, putative, expressed
Os.37630.1.S1_x_at	0.399476	0.323272	salicylic acid-induced fragment 1 protein, putative, expressed
Os.37320.2.S1_at	0.399234	0.349042	expressed protein
Os.26879.1.S1_at	0.398657	0.492569	cytochrome P450 86A2, putative, expressed
Os.7133.1.S1_at	0.398078	0.439667	protein usf, putative, expressed
OsAffx.12804.1.S1_at	0.397996	0.305906	esterase, putative, expressed
Os.10251.1.S1_at	0.397974	0.443666	acyltransferase, putative, expressed
Os.51212.1.S1_at	0.397885	0.423279	expressed protein
Os.53006.1.S1_at	0.397848	0.459284	expressed protein
OsAffx.1932.1.S1_at	0.397745	0.268367	seed maturation protein, putative, expressed
Os.50389.1.S1_at	0.397662	0.487683	expressed protein
Os.8098.1.S1_at	0.397523	0.217719	cytochrome P450 87A3, putative, expressed
Os.47913.1.A1_at	0.396993	0.45252	ribonucleoprotein, chloroplast precursor, putative, expressed
Os.16047.1.S1_at	0.396367	0.431731	receptor protein kinase CRINKLY4 precursor, putative, expressed
OsAffx.5568.1.S1_at	0.39634	0.24151	hypothetical protein
Os.4831.1.S1_a_at	0.396316	0.448274	elongation factor Tu, chloroplast precursor, putative, expressed
Os.8773.2.S1_a_at	0.395919	0.493226	chaperonin, chloroplast precursor, putative, expressed
Os.9331.1.S1_at	0.395868	0.410969	OsMKK4 - putative MAPKK based on amino acid sequence homology, expressed
Os.51578.1.S1_x_at	0.395333	0.427449	expressed protein
Os.12019.1.S1_x_at	0.395168	0.312639	serine/threonine-protein kinase NAK, putative, expressed
Os.8145.2.S1_at	0.394558	0.456912	expressed protein
Os.5477.1.S2_at	0.394501	0.492889	heparanase-like protein 2 precursor, putative, expressed
Os.54563.1.S1_at	0.394479	0.426867	subtilisin-like protease precursor, putative, expressed
OsAffx.14519.1.S1_s_at	0.394027	0.324088	organic anion transporter, putative, expressed
Os.33891.1.S1_at	0.394009	0.461517	expressed protein
Os.178.1.S1_a_at	0.39379	0.480235	glucose-1-phosphate adenylyltransferase small subunit, chloroplast precursor, putative, expressed
Os.34521.1.S1_at	0.393674	0.392274	ATP-dependent Clp protease proteolytic subunit 3, putative, expressed
Os.46891.1.S1_at	0.39332	0.370809	homocysteine S-methyltransferase 2, putative, expressed
Os.10175.2.A1_at	0.393273	0.369747	mybHv5, putative, expressed
Os.12421.1.S1_at	0.393142	0.477001	plant integral membrane protein TIGR01569 containing protein, expressed
Os.12127.1.S1_at	0.392783	0.445447	no description available
Os.52130.1.S1_at	0.392724	0.440529	expressed protein
OsAffx.3560.1.S1_at	0.392721	0.402451	FK506 binding protein, putative, expressed
OsAffx.14098.1.S1_at	0.392582	0.427229	expressed protein
Os.4764.1.S1_at	0.392559	0.329776	fiddlehead-like protein, putative, expressed
OsAffx.16618.1.S1_x_at	0.392558	0.474754	beta-hexosaminidase precursor, putative, expressed
Os.6634.1.S1_at	0.392301	0.429868	adenosine kinase 2, putative, expressed
Os.10021.1.S1_at	0.392139	0.449935	expressed protein
Os.13014.1.S1_a_at	0.392131	0.279405	glutathione S-transferase GSTU6, putative, expressed
Os.54422.1.S1_at	0.391813	0.425742	expressed protein
OsAffx.3180.1.S1_at	0.391608	0.411843	low affinity sulphate transporter 3, putative, expressed
Os.53046.1.S1_s_at	0.391597	0.355813	expressed protein
OsAffx.14519.1.S1_at	0.390995	0.406565	organic anion transporter, putative, expressed
Os.57400.1.S1_at	0.38991	0.453988	conserved hypothetical protein
Os.14157.1.S1_at	0.389775	0.472608	expressed protein
Os.23649.1.S1_a_at	0.389549	0.396205	expressed protein
Os.10370.1.S1_at	0.389537	0.195283	glycine-rich cell wall structural protein precursor, putative, expressed
Os.6202.1.S1_a_at	0.389418	0.476017	synaptic glycoprotein SC2, putative, expressed
Os.15901.2.S1_at	0.389265	0.381819	no description available
Os.52483.1.S1_at	0.388692	0.426702	expressed protein
OsAffx.12146.1.S1_at	0.388605	0.361497	ABC-2 type transporter family protein, expressed
Os.7868.1.S1_at	0.388051	0.402475	magnesium-protoporphyrin IX monomethyl ester cyclase,chloroplast precursor, putative, expressed
Os.46093.1.S1_at	0.387792	0.197557	carboxy-lyase, putative, expressed
Os.50956.1.S1_at	0.387775	0.4205	copper-transporting ATPase PAA1, putative, expressed
Os.28064.1.S1_at	0.387528	0.363002	tip elongation aberrant protein 1, putative, expressed
Os.9792.1.S1_at	0.387475	0.35989	expressed protein
Os.9814.1.S1_at	0.386935	0.432441	thylakoid membrane phosphoprotein 14 kda, chloroplast precursor, putative, expressed
Os.34300.3.S1_x_at	0.386914	0.433795	ribose-5-phosphate isomerase, putative, expressed
Os.18349.1.A1_s_at	0.386353	0.422381	armadillo/beta-catenin-like repeat family protein, expressed
Os.24634.1.A1_s_at	0.386011	0.446925	expressed protein
Os.8150.2.S1_x_at	0.385832	0.48299	sulfite reductase, putative, expressed
Os.36521.1.S1_at	0.385766	0.342926	ATP binding protein, putative
Os.9714.2.A1_a_at	0.385731	0.408707	growth-regulating factor, putative, expressed
Os.51603.1.S1_at	0.385226	0.204921	expressed protein
Os.7186.1.S1_at	0.385098	0.417507	novel plant SNARE 11, putative, expressed
Os.9851.1.S1_at	0.384972	0.491041	ANAC010, putative, expressed
Os.49089.1.S1_at	0.384801	0.461091	2-oxoglutarate/malate translocator, chloroplast precursor, putative, expressed
Os.55422.1.S1_at	0.384701	0.484259	RING-H2 finger protein ATL5I, putative, expressed
Os.11564.1.S1_at	0.38444	0.441618	cysteinyl-tRNA synthetase, putative, expressed
Os.53061.1.S1_at	0.384121	0.329051	expressed protein
Os.15600.1.S1_a_at	0.383915	0.492915	acyl-CoA synthetase long-chain family member 3, putative, expressed
Os.19586.1.S1_at	0.383863	0.385408	peptide transporter PTR2, putative, expressed
Os.8520.1.S1_at	0.383671	0.387888	bundle sheath defective protein 2, putative, expressed
Os.9868.1.S1_at	0.38343	0.393385	mo-molybdopterin cofactor sulfurase, putative, expressed
Os.37660.1.S1_at	0.383166	0.468759	RNA recognition motif containing protein, putative, expressed
Os.23613.1.S1_at	0.383018	0.411714	zinc finger, C2H2 type family protein, expressed
OsAffx.24653.1.S1_at	0.3829	0.436924	protein grpE, putative, expressed
Os.10800.1.S1_at	0.382489	0.484835	uroporphyrinogen decarboxylase, putative, expressed
OsAffx.3067.1.S1_at	0.381495	0.336445	expressed protein
Os.47373.1.S1_at	0.381217	0.428686	metal ion binding protein, putative, expressed
Os.16488.1.S1_at	0.381139	0.398962	ATP binding protein, putative, expressed
Os.625.1.S1_at	0.380981	0.329465	pollen-specific protein SF21, putative, expressed
Os.9660.1.S1_at	0.380935	0.260201	protein CCC1, putative, expressed
OsAffx.14846.1.S1_at	0.38076	0.272505	peptide transporter PTR2, putative, expressed
Os.23250.1.S1_x_at	0.380644	0.442815	holliday junction resolvase, putative, expressed
Os.37113.1.S1_at	0.380264	0.384193	ankyrin-2, putative, expressed
Os.9818.1.S1_at	0.380077	0.422138	threonine endopeptidase, putative, expressed
Os.10424.1.S1_at	0.379653	0.484596	omega-6 fatty acid desaturase, chloroplast precursor, putative, expressed
Os.50009.1.S1_at	0.379357	0.487325	transferase, transferring glycosyl groups, putative, expressed
Os.10524.1.S1_x_at	0.378971	0.422921	FHA domain containing protein, expressed
Os.52307.1.S1_at	0.378836	0.41741	expressed protein
Os.8469.1.S1_at	0.378533	0.307544	expressed protein
Os.20202.1.S1_at	0.378341	0.238542	expressed protein
Os.10735.1.S1_at	0.377908	0.357849	acyl carrier protein 2, chloroplast precursor, putative, expressed
Os.37320.1.S1_at	0.377536	0.378037	expressed protein
Os.27186.1.S1_at	0.377356	0.433684	expressed protein
Os.32126.1.S1_x_at	0.37715	0.368466	circumsporozoite protein precursor, putative, expressed
Os.16736.1.S1_at	0.376546	0.396966	2-hydroxy-3-oxopropionate reductase, putative, expressed
Os.11256.1.S1_at	0.376533	0.400039	expressed protein
Os.52241.1.S1_at	0.376478	0.376241	expressed protein
Os.16036.1.S1_at	0.375862	0.381145	expressed protein
Os.11990.1.S1_a_at	0.374726	0.368677	protein binding protein, putative, expressed
Os.51026.1.S1_at	0.374646	0.495875	cytokinin-O-glucosyltransferase 2, putative, expressed
Os.20176.1.S1_at	0.37464	0.353753	expressed protein
Os.51080.1.S1_at	0.374083	0.45692	epoxide hydrolase 2, putative, expressed
Os.55511.1.S1_at	0.373956	0.253059	integral membrane protein, expressed
Os.25634.1.S1_at	0.373764	0.403873	plasma membrane ATPase 1, putative, expressed
Os.24052.1.S1_x_at	0.373762	0.421104	caffeoyl-CoA O-methyltransferase 1, putative, expressed
Os.14148.1.S1_at	0.373652	0.419124	OsGrx_S16 - glutaredoxin subgroup II, expressed
Os.9261.1.A1_at	0.373599	0.447875	phosphoglycerate kinase, chloroplast precursor, putative, expressed
Os.49631.2.S1_x_at	0.373578	0.373721	hsp20/alpha crystallin family protein, expressed
OsAffx.23934.1.S1_at	0.3732	0.29196	selenium-binding protein, putative, expressed
Os.21228.1.S1_at	0.373028	0.49605	3-beta hydroxysteroid dehydrogenase/isomerase family protein, expressed
Os.8684.1.S1_a_at	0.372756	0.461391	cinnamyl alcohol dehydrogenase, putative, expressed
Os.19952.1.S1_at	0.37259	0.457373	OsIAA2 - Auxin-responsive Aux/IAA gene family member, expressed
Os.54431.1.S1_at	0.372394	0.417892	expressed protein
Os.14353.1.S1_s_at	0.372251	0.363407	30S ribosomal protein S13, putative, expressed
Os.8566.1.S1_at	0.371976	0.469973	prenyltransferase/ zinc ion binding protein, putative, expressed
Os.49149.1.S1_at	0.371763	0.483064	structural molecule, putative, expressed
Os.50825.1.S1_s_at	0.371597	0.352532	alpha-expansin 1 precursor, putative, expressed
Os.12196.1.S1_at	0.371562	0.361605	2-cys peroxiredoxin BAS1, chloroplast precursor, putative, expressed
Os.6230.1.S1_at	0.371367	0.458991	rhodanese-like, putative, expressed
Os.9779.1.S1_at	0.371316	0.4266	FLU, putative, expressed
OsAffx.6386.1.S1_at	0.370732	0.480754	ribulose-1,5 bisphosphate carboxylase/oxygenase large subunit N-methyltransferase, chloroplast precursor, putative, expressed
Os.6898.1.S1_at	0.370474	0.472019	CRK10, putative, expressed
Os.49996.1.S1_at	0.370334	0.487973	no description available
Os.7153.1.S1_at	0.369771	0.35371	expressed protein
Os.14667.2.S1_at	0.369593	0.41012	expressed protein
Os.45892.1.S1_at	0.369202	0.274555	myb-related protein Hv33, putative, expressed
Os.34167.2.S1_at	0.369167	0.313744	expressed protein
Os.12201.2.S1_at	0.36827	0.212174	1-aminocyclopropane-1-carboxylate oxidase 1, putative, expressed
Os.47934.1.S1_at	0.367626	0.421156	HCF152, putative, expressed
Os.48334.1.S1_at	0.367525	0.398166	membrane protein, putative, expressed
Os.6058.1.S1_at	0.367432	0.492107	pyruvate kinase isozyme G, chloroplast precursor, putative, expressed
Os.9442.1.S1_s_at	0.367381	0.343503	dynamin-related protein 1C, putative, expressed
Os.9865.1.S1_at	0.367144	0.45107	shikimate kinase family protein, expressed
Os.8437.1.S1_at	0.367094	0.377379	membrane protein, putative, expressed
Os.40347.1.A1_x_at	0.367062	0.452376	no description available
Os.44471.1.S1_a_at	0.366848	0.416461	peptidyl-prolyl cis-trans isomerase CYP37, chloroplast precursor, putative, expressed
Os.52536.1.S1_at	0.366636	0.351692	phenylalanine ammonia-lyase, putative, expressed
Os.48438.1.S1_at	0.366549	0.460374	ribosomal large subunit pseudouridine synthase B, putative, expressed
Os.24891.1.A1_at	0.366487	0.457035	glycerol-3-phosphate dehydrogenase, putative, expressed
Os.51775.1.S1_at	0.36631	0.498795	expressed protein
Os.53046.1.S1_at	0.366249	0.368833	no description available
Os.48994.1.A1_at	0.365696	0.300856	expressed protein
OsAffx.24733.1.S1_s_at	0.365672	0.351422	rapid alkalinization factor 1 precursor, putative, expressed
Os.53613.1.S1_at	0.365663	0.397627	expressed protein
Os.47358.1.A1_at	0.365625	0.371688	thylakoid lumenal 19 kDa protein, chloroplast precursor, putative, expressed
Os.13543.1.S1_at	0.365129	0.256639	GMFP5, putative, expressed
Os.9773.1.S1_at	0.364883	0.366708	50S ribosomal protein L34, chloroplast precursor, putative, expressed
Os.35273.1.S1_at	0.364673	0.376639	expressed protein
Os.5837.1.S1_at	0.364494	0.418923	SCAMP37, putative, expressed
Os.7308.2.S1_at	0.364478	0.431021	expressed protein
Os.5660.1.S1_at	0.364347	0.329973	ACS-like protein, putative, expressed
Os.51076.1.S1_at	0.364268	0.479619	tyrosine aminotransferase, putative, expressed
Os.12186.1.S1_at	0.364256	0.426253	expressed protein
Os.51173.1.S1_at	0.364124	0.483151	expressed protein
Os.12002.1.S1_a_at	0.363718	0.466054	alanine aminotransferase 2, putative, expressed
Os.14384.1.S1_at	0.363551	0.432282	nudix hydrolase 8, putative, expressed
Os.21636.2.S1_a_at	0.363449	0.223179	odorant 1 protein, putative, expressed
Os.26543.1.S1_at	0.363066	0.477744	systemin receptor SR160 precursor, putative, expressed
Os.3278.1.S1_at	0.362853	0.313233	UDP-N-acetylmuramoylalanyl-D-glutamate--2,6-diaminopimelate ligase, putative, expressed
OsAffx.7765.1.S1_at	0.362709	0.309999	expressed protein
Os.27967.1.A1_at	0.3623	0.400136	expressed protein
Os.16966.1.S1_at	0.362174	0.499705	rieske domain containing protein, expressed
Os.6014.2.S1_at	0.362119	0.441912	endo-1,4-beta-xylanase, putative
OsAffx.12645.1.S1_s_at	0.361873	0.397365	expressed protein
Os.46999.1.S1_at	0.361759	0.226796	hypothetical protein
Os.7348.1.S1_at	0.361735	0.283534	caffeoyl-CoA O-methyltransferase 2, putative, expressed
Os.46546.2.S1_x_at	0.361479	0.473434	peptide transporter PTR2, putative, expressed
Os.49054.1.S1_at	0.36142	0.381654	expressed protein
Os.7101.1.S1_at	0.361156	0.286803	glutathione synthetase, chloroplast precursor, putative, expressed
Os.15783.1.S2_at	0.36102	0.416402	receptor protein kinase TMK1 precursor, putative, expressed
Os.2422.1.S1_a_at	0.360871	0.440061	SHOOT1 protein, putative, expressed
Os.115.1.S1_at	0.360766	0.405969	no description available
Os.53912.1.S1_x_at	0.360511	0.243305	ABA/WDS induced protein, expressed
Os.9563.1.S1_at	0.360232	0.21752	oxidoreductase, putative, expressed
Os.51473.2.S1_x_at	0.359714	0.441134	electron carrier/ electron transporter/ iron ion binding protein, putative, expressed
Os.3122.1.S1_at	0.359678	0.328384	glucose-1-phosphate adenylyltransferase small subunit, chloroplast precursor, putative, expressed
Os.7948.1.S1_a_at	0.359661	0.353099	50S ribosomal protein L40, chloroplast precursor, putative, expressed
Os.51480.1.S1_at	0.359583	0.488731	lipid binding protein, putative, expressed
Os.7378.1.S1_at	0.359538	0.464152	expressed protein
Os.47934.1.S1_x_at	0.359222	0.408705	HCF152, putative, expressed
Os.33770.1.S1_s_at	0.359004	0.432789	RNA binding protein, putative, expressed
Os.46464.1.S1_a_at	0.357875	0.388777	expressed protein
Os.8150.1.S1_a_at	0.357802	0.468264	sulfite reductase, putative, expressed
Os.38760.1.S1_s_at	0.3577	0.335262	expressed protein
Os.50826.1.S1_at	0.357499	0.424194	Armadillo/beta-catenin-like repeat family protein, expressed
OsAffx.11044.1.S1_x_at	0.357389	0.302633	expressed protein
Os.7707.1.S1_at	0.357374	0.376341	expressed protein
Os.17794.1.S1_at	0.357241	0.317085	BRASSINOSTEROID INSENSITIVE 1-associated receptor kinase 1 precursor, putative, expressed
Os.38052.1.S1_at	0.357236	0.447843	expressed protein
Os.57511.1.S1_at	0.357206	0.435063	CCT motif family protein, expressed
Os.20200.1.S1_at	0.357169	0.418351	FK506 binding protein, putative, expressed
Os.37215.1.S1_at	0.356766	0.385366	uncharacterized protein UPF0114, putative, expressed
Os.22656.1.A1_at	0.356746	0.397067	spoU rRNA Methylase family protein, putative, expressed
Os.12393.2.S1_x_at	0.356539	0.336273	endoplasmin homolog precursor, putative, expressed
Os.30433.1.S1_at	0.356471	0.435915	RING-H2 finger protein ATL2K, putative, expressed
Os.36194.1.S1_at	0.355684	0.406717	kinesin-4, putative, expressed
Os.47926.1.S1_at	0.355507	0.423467	expressed protein
Os.8000.1.S1_at	0.35524	0.380156	rubredoxin family protein, expressed
Os.47345.1.S1_at	0.354811	0.397359	glycoside hydrolase, family 28, putative, expressed
Os.52354.1.S1_at	0.354541	0.427535	expressed protein
Os.4761.1.S1_at	0.354266	0.412395	ketol-acid reductoisomerase, chloroplast precursor, putative, expressed
Os.54306.1.S1_at	0.354245	0.292031	hypothetical protein
Os.6367.1.S1_at	0.353969	0.468858	auxin response factor 3, putative, expressed
Os.18850.1.S1_at	0.353818	0.340999	expressed protein
OsAffx.12741.1.S1_at	0.353644	0.233483	RING-H2 finger protein ATL5I, putative, expressed
Os.40415.1.A1_s_at	0.353303	0.453632	expressed protein
OsAffx.13276.1.S1_at	0.353099	0.416647	expressed protein
Os.51630.1.A1_at	0.352783	0.428203	expressed protein
Os.55378.1.S1_at	0.352537	0.473834	expressed protein
Os.35302.1.S1_at	0.352311	0.436067	expressed protein
Os.48109.1.A1_x_at	0.352147	0.322073	isoflavone reductase, putative, expressed
Os.3875.1.S1_at	0.352025	0.383601	expressed protein
OsAffx.5460.1.S1_at	0.351959	0.458669	abortive infection protein, putative, expressed
Os.55385.1.S1_at	0.351934	0.343403	expressed protein
Os.46041.1.S1_at	0.351296	0.404098	peptidyl-prolyl cis-trans isomerase, chloroplast precursor, putative, expressed
Os.7004.1.S1_at	0.351269	0.411507	expressed protein
OsAffx.12755.1.S1_at	0.350953	0.402489	viral A-type inclusion protein repeat containing protein, expressed
Os.15901.1.S1_at	0.35077	0.371186	cysteine-type peptidase, putative, expressed
Os.6173.2.S1_x_at	0.350629	0.432303	cysteine synthase, mitochondrial precursor, putative, expressed
Os.12261.1.S1_a_at	0.350624	0.431725	CIPK-like protein 1, putative, expressed
Os.48474.1.S1_at	0.350584	0.447889	expressed protein
Os.5987.1.S1_at	0.350273	0.430748	expressed protein
Os.15287.1.S1_at	0.350224	0.412307	expressed protein
Os.14476.1.S1_a_at	0.349895	0.419103	porphobilinogen deaminase, chloroplast precursor, putative, expressed
Os.18932.1.S1_at	0.349863	0.388264	ent-kaurenoic acid oxidase 1, putative, expressed
OsAffx.25121.1.S1_at	0.349769	0.450006	ATPase, coupled to transmembrane movement of substances, putative
Os.43143.1.S1_at	0.349658	0.423331	CRS2-associated factor 1, putative, expressed
Os.48405.1.A1_at	0.34916	0.38472	expressed protein
Os.46091.1.S1_s_at	0.349043	0.497938	ribulose bisphosphate carboxylase large chain precursor, putative, expressed
Os.5371.1.S1_s_at	0.349009	0.368818	expressed protein
Os.28129.1.S1_at	0.349006	0.349004	cytokinin-O-glucosyltransferase 1, putative, expressed
Os.48917.1.A1_at	0.348941	0.315694	expressed protein
Os.49487.2.S1_at	0.348736	0.405666	no description available
Os.15789.1.S1_at	0.348581	0.402983	peroxidase 43 precursor, putative, expressed
Os.51480.1.S1_x_at	0.348356	0.440779	lipid binding protein, putative, expressed
Os.32482.2.S1_x_at	0.348212	0.404493	expressed protein
OsAffx.12813.1.S1_s_at	0.347903	0.465128	expressed protein
Os.26360.1.S1_at	0.347765	0.37067	expressed protein
Os.38791.1.A1_s_at	0.347673	0.308748	expressed protein
Os.50302.1.S1_at	0.347095	0.433387	selenium-binding protein-like, putative
Os.9219.1.S1_at	0.346966	0.324888	CHL-CPN10, putative, expressed
Os.8479.1.S1_at	0.346332	0.458286	structural molecule, putative, expressed
Os.48429.1.S1_at	0.346253	0.325228	gibberellin 20 oxidase 1, putative, expressed
Os.11129.1.S1_at	0.346019	0.417069	glutamyl-tRNA reductase, chloroplast precursor, putative, expressed
Os.52444.1.S1_at	0.345914	0.432494	gibberellin receptor GID1L2, putative, expressed
Os.5404.4.S1_x_at	0.345842	0.361212	AT hook motif family protein, expressed
Os.37295.1.S1_at	0.345802	0.497311	chalcone--flavonone isomerase, putative, expressed
Os.24421.1.S1_at	0.345754	0.416639	oxidoreductase, putative, expressed
OsAffx.26384.8.S1_x_at	0.345733	0.292805	PSRP4, putative, expressed
Os.26380.1.S1_at	0.345341	0.403743	expressed protein
Os.11114.1.S1_at	0.345223	0.432353	acyl-desaturase, chloroplast precursor, putative, expressed
Os.27183.1.S1_at	0.345217	0.301944	RING-H2 finger protein ATL5I, putative, expressed
Os.9865.2.S1_x_at	0.344302	0.406019	expressed protein
Os.38235.1.S1_at	0.343993	0.279704	36.4 kDa proline-rich protein, putative, expressed
Os.2611.1.S1_a_at	0.343914	0.463678	chorion family 2 protein, expressed
Os.48388.1.S1_at	0.343913	0.450067	expressed protein
Os.48079.1.S1_at	0.343803	0.301648	expressed protein
Os.1506.1.S1_at	0.343751	0.472646	dihydrolipoyl dehydrogenase, mitochondrial precursor, putative, expressed
Os.48109.1.A1_s_at	0.343745	0.32449	isoflavone reductase, putative, expressed
Os.24864.3.S1_at	0.343494	0.412011	HAD superfamily phosphatase containing protein
Os.13595.1.S1_at	0.343411	0.476411	inducer of CBF expression 2, putative, expressed
OsAffx.6446.1.S1_at	0.343385	0.274862	dof zinc finger protein MNB1A, putative, expressed
Os.23829.1.S1_at	0.343323	0.369422	expressed protein
Os.20203.1.S1_s_at	0.342947	0.239568	expressed protein
Os.51048.1.S1_at	0.342597	0.334036	harpin-induced protein, putative, expressed
Os.27754.1.S1_at	0.342532	0.440568	esterase/lipase/thioesterase family active site protein, putative, expressed
OsAffx.20681.1.S1_s_at	0.34249	0.184899	nodulin protein, putative, expressed
Os.46403.1.S1_at	0.342407	0.41045	50S ribosomal protein L27, chloroplast precursor, putative, expressed
Os.51562.1.S1_at	0.342368	0.252235	PME/invertase inhibitor-like protein, putative, expressed
OsAffx.7026.1.S1_at	0.342356	0.499493	auxin transporter-like protein 4, putative, expressed
Os.10003.1.S1_at	0.342325	0.409723	expressed protein
Os.14184.1.S1_at	0.342095	0.26429	cyclin delta-2, putative, expressed
Os.52993.1.S1_at	0.342024	0.326441	expressed protein
Os.15901.2.S1_x_at	0.341834	0.369495	cysteine-type peptidase, putative, expressed
Os.51276.1.S1_x_at	0.341647	0.337822	RING zinc finger protein, putative, expressed
Os.33770.1.S1_at	0.341267	0.477871	RNA binding protein, putative, expressed
Os.20262.1.S1_at	0.341245	0.303497	glycosyltransferase, putative, expressed
Os.5229.1.S1_at	0.340779	0.40638	beta-propeller domains of methanol dehydrogenase type, putative, expressed
Os.14593.1.S1_at	0.34075	0.381778	peptide deformylase, mitochondrial precursor, putative, expressed
OsAffx.27360.1.S1_s_at	0.340544	0.384284	expressed protein
Os.52551.1.S1_at	0.339948	0.35551	protease Do-like 5, chloroplast precursor, putative, expressed
Os.32182.1.S1_at	0.339926	0.495354	pectinesterase PPE8B precursor, putative, expressed
Os.17563.1.S1_at	0.339711	0.389356	lactoylglutathione lyase, putative, expressed
Os.46807.1.S1_at	0.339552	0.421602	expressed protein
Os.27782.1.S1_at	0.339229	0.414893	expressed protein
Os.37121.1.S2_at	0.339118	0.485661	expressed protein
Os.49208.1.S1_at	0.339113	0.364905	serine/threonine-protein kinase receptor precursor, putative, expressed
Os.18384.1.S1_at	0.33911	0.327575	expressed protein
Os.10669.1.S1_at	0.339084	0.431982	4-coumarate--CoA ligase 1, putative, expressed
Os.34300.1.S1_x_at	0.338386	0.418344	no description available
Os.21448.1.S1_s_at	0.33838	0.305735	seed maturation protein, putative, expressed
Os.51061.1.S1_at	0.338136	0.397572	DELLA protein GAIP, putative
OsAffx.1926.1.S1_at	0.338088	0.381746	peptidyl-tRNA hydrolase, putative, expressed
Os.50984.1.S1_s_at	0.337827	0.428201	thylakoid lumenal 21.5 kDa protein, chloroplast precursor, putative, expressed
OsAffx.26339.1.S1_x_at	0.33758	0.325247	BRASSINOSTEROID INSENSITIVE 1-associated receptor kinase 1 precursor, putative, expressed
Os.47386.1.S1_at	0.337452	0.435914	aspartic proteinase nepenthesin-2 precursor, putative, expressed
Os.50510.1.S1_at	0.33719	0.208844	expressed protein
Os.11019.1.S1_at	0.337162	0.302503	salicylic acid-induced fragment 1 protein, putative, expressed
Os.8481.1.S3_a_at	0.336989	0.48644	microtubule-associated protein MAP65-1a, putative, expressed
Os.11464.1.S1_at	0.336549	0.468897	aldo/keto reductase, putative, expressed
OsAffx.18836.1.S1_x_at	0.336427	0.419632	chlorophyll a-b binding protein M9, chloroplast precursor, putative, expressed
Os.47765.1.S1_at	0.335952	0.331672	respiratory burst oxidase, putative, expressed
Os.35288.1.S1_at	0.335656	0.406003	PAS2, putative, expressed
Os.56074.1.S1_at	0.335056	0.220579	expressed protein
Os.9961.1.S1_at	0.334798	0.351219	retrotransposon protein, putative, unclassified
Os.26359.1.S1_a_at	0.334638	0.436798	ATP binding protein, putative, expressed
Os.27728.1.S1_at	0.334288	0.223404	phenylalanine ammonia-lyase, putative, expressed
Os.20824.1.S1_at	0.334265	0.499494	expressed protein
Os.49183.1.S1_at	0.333664	0.36976	no description available
Os.34300.1.S1_at	0.333637	0.422543	no description available
Os.20203.1.S1_at	0.333263	0.367185	expressed protein
Os.9172.2.S1_at	0.333211	0.258447	catalase isozyme A, putative, expressed
Os.20341.2.S1_at	0.332885	0.374896	serine carboxypeptidase 1 precursor, putative, expressed
Os.8938.1.S1_at	0.332874	0.267524	plastid-specific 30S ribosomal protein 2, chloroplast precursor, putative, expressed
Os.6313.1.S1_at	0.332723	0.297256	UDP-N-acetylglucosamine pyrophosphorylase, putative, expressed
Os.52914.1.S1_at	0.332253	0.296499	expressed protein
Os.3408.1.A1_x_at	0.332	0.481236	fructose-1,6-bisphosphatase, cytosolic, putative, expressed
Os.37640.1.S1_at	0.331966	0.391757	expressed protein
Os.8564.1.S1_at	0.331796	0.32459	FHA domain containing protein, expressed
Os.47717.1.A1_s_at	0.331219	0.48691	soluble inorganic pyrophosphatase, putative, expressed
Os.8554.2.S1_x_at	0.331108	0.35639	expressed protein
Os.5206.1.S1_at	0.331107	0.336412	50S ribosomal protein L29, chloroplast precursor, putative, expressed
Os.45041.1.S1_x_at	0.330877	0.439545	ankyrin-1, putative
Os.47352.1.S1_s_at	0.330584	0.457526	mitochondrial carrier C12B10.09, putative, expressed
Os.11976.1.S1_a_at	0.330131	0.492884	rhodanese-like domain containing protein, expressed
OsAffx.15991.1.S1_at	0.330013	0.395717	expressed protein
Os.7502.1.S1_at	0.329854	0.378977	expressed protein
Os.26815.1.S1_at	0.329315	0.392663	OsAPx8 - Thylakoid-bound Ascorbate Peroxidase encoding gene, expressed
Os.5960.1.S1_at	0.329078	0.442359	cation transport protein chaC, putative, expressed
Os.28855.1.S1_at	0.328833	0.308619	GTP-binding protein, putative, expressed
Os.27990.1.S1_at	0.328194	0.290956	disease resistance response protein 206, putative, expressed
Os.9118.1.S1_at	0.328193	0.395329	expressed protein
Os.46676.1.A1_x_at	0.327949	0.468321	xylosyltransferase 2, putative, expressed
Os.10178.2.S1_a_at	0.327943	0.216181	CESA3 - cellulose synthase, expressed
Os.8670.1.S1_at	0.327514	0.247564	expressed protein
Os.6334.1.S1_at	0.327198	0.339174	isochorismate synthase 1, chloroplast precursor, putative, expressed
Os.11399.1.S1_at	0.327158	0.37622	bacteriochlorophyll synthase 34 kDa chain, putative, expressed
Os.7971.2.S1_s_at	0.32673	0.325661	50S ribosomal protein L12-1, chloroplast precursor, putative, expressed
Os.32141.1.S1_at	0.326571	0.472959	beta-glucosidase homolog precursor, putative, expressed
Os.14791.1.S1_at	0.326358	0.368267	rubredoxin family protein, expressed
Os.18234.1.S1_at	0.326327	0.430251	methionine aminopeptidase 1B, chloroplast precursor, putative, expressed
OsAffx.3292.1.S1_s_at	0.326259	0.385765	potassium transporter 8, putative, expressed
OsAffx.24076.1.S1_at	0.326089	0.387749	expressed protein
Os.52267.1.S1_at	0.326031	0.314775	expressed protein
Os.53597.1.S1_at	0.325967	0.407923	transferase, putative, expressed
Os.57550.1.S1_at	0.324472	0.259454	nonspecific lipid-transfer protein 2 precursor, putative, expressed
Os.45919.1.S1_at	0.32441	0.297412	endonuclease/Exonuclease/phosphatase family protein, expressed
Os.27673.1.S1_at	0.324089	0.351275	gibberellin receptor GID1L2, putative, expressed
Os.21762.2.S1_x_at	0.323999	0.417359	tubulin alpha-3 chain, putative, expressed
Os.52258.1.S1_at	0.323769	0.348342	acetyltransferase, GNAT family protein, expressed
Os.6011.1.S1_at	0.32369	0.315014	flavonoid 3-monooxygenase, putative, expressed
Os.57099.1.S1_at	0.323607	0.400858	expressed protein
Os.34120.1.S1_at	0.323438	0.366491	expressed protein
Os.37776.1.S1_at	0.323328	0.451966	monoglyceride lipase, putative, expressed
Os.11611.1.S1_at	0.323312	0.254096	no description available
Os.9708.1.S1_at	0.323104	0.330983	no description available
Os.25035.1.S1_at	0.323064	0.308004	expressed protein
Os.11443.1.S1_a_at	0.322854	0.422427	expressed protein
Os.8568.1.S1_at	0.322797	0.332632	transposon protein, putative, unclassified
OsAffx.27304.1.S1_at	0.322727	0.461876	alpha,alpha-trehalose-phosphate synthase, putative, expressed
Os.49180.1.S1_at	0.322677	0.469788	expressed protein
Os.27167.1.S1_at	0.321977	0.191918	enoyl-[acyl-carrier-protein] reductase [NADH], chloroplast precursor, expressed
Os.51250.1.S1_at	0.320918	0.39658	expressed protein
Os.11246.1.S1_at	0.320665	0.164154	glycosyltransferase, putative, expressed
Os.4149.1.S1_at	0.320653	0.363654	receptor protein kinase TMK1 precursor, putative, expressed
Os.48830.1.S1_at	0.32063	0.31714	GDP-fucose protein-O-fucosyltransferase 2, putative, expressed
Os.48273.1.A1_s_at	0.320361	0.362252	methyltransferase, putative, expressed
Os.27653.1.S1_at	0.320149	0.349676	anion-transporting ATPase, putative, expressed
Os.28976.1.S1_at	0.319804	0.336158	pentatricopeptide repeat protein PPR1106-17, putative, expressed
Os.52535.1.S1_at	0.319119	0.326517	no description available
Os.11202.1.S1_at	0.318921	0.342728	quercetin 3-O-methyltransferase 1, putative, expressed
Os.51187.1.S1_at	0.318751	0.440806	xylosyltransferase 2, putative, expressed
Os.8230.1.S1_at	0.318538	0.322306	FKBP-type peptidyl-prolyl cis-trans isomerase 2, chloroplast precursor, putative, expressed
Os.49529.1.S1_at	0.318489	0.326043	expressed protein
Os.11943.2.S1_at	0.318313	0.400551	OsGrx_S12 - glutaredoxin subgroup I, expressed
Os.12549.1.S1_s_at	0.318137	0.448444	BRASSINOSTEROID INSENSITIVE 1-associated receptor kinase 1 precursor, putative, expressed
Os.22427.1.S1_at	0.318135	0.219529	cortical cell-delineating protein precursor, putative, expressed
Os.6592.1.S1_a_at	0.317724	0.250764	peroxidase 1 precursor, putative, expressed
Os.52938.1.S1_a_at	0.31759	0.484098	expressed protein
OsAffx.2348.1.S1_at	0.316932	0.41388	expressed protein
Os.29736.1.S1_at	0.31681	0.486656	small GTP-binding protein domain, putative, expressed
Os.20461.1.S1_at	0.316664	0.412259	NHL repeat protein, putative, expressed
Os.23604.1.S1_at	0.3159	0.391322	expressed protein
Os.18297.1.S1_at	0.315899	0.235707	expressed protein
Os.10401.1.S1_s_at	0.315776	0.487862	MTN3, putative, expressed
Os.49127.1.S1_at	0.315747	0.41223	expressed protein
Os.57347.1.S1_at	0.315636	0.309128	ZF-HD homeobox protein, putative, expressed
Os.7295.1.S1_at	0.315306	0.442782	glycine cleavage system H protein, mitochondrial precursor, putative, expressed
Os.49690.1.S1_s_at	0.315186	0.341566	receptor protein kinase CLAVATA1 precursor, putative, expressed
OsAffx.27225.1.S1_s_at	0.314476	0.23881	growth regulator protein, putative
Os.50998.1.S1_at	0.314296	0.372141	low molecular weight protein-tyrosine-phosphatase slr0328, putative, expressed
Os.37715.2.S1_s_at	0.314211	0.290407	retrotransposon protein, putative, Ty1-copia subclass
Os.5746.1.S1_at	0.314169	0.49511	ankyrin-like protein, putative, expressed
Os.39004.1.S1_at	0.313913	0.332524	no description available
Os.4370.1.S1_at	0.313864	0.248203	no description available
Os.33308.1.S1_at	0.313806	0.362671	OsCHL - Oryza sativa Chloroplastic lipocalin, expressed
Os.4644.1.S1_at	0.313548	0.188687	alpha-expansin 10 precursor, putative, expressed
Os.51354.1.S1_at	0.313305	0.239654	no description available
Os.50876.1.S1_at	0.312922	0.420551	magnesium-protoporphyrin O-methyltransferase, putative, expressed
Os.17440.1.S1_at	0.312471	0.353588	ABC transporter C05D10.3 in chromosome III, putative, expressed
Os.35677.1.S1_at	0.312425	0.413801	1,4-dihydroxy-2-naphthoate octaprenyltransferase, putative, expressed
OsAffx.15062.1.S1_at	0.312367	0.398825	ribosomal protein L11 methyltransferase containing protein, expressed
Os.11402.1.S1_at	0.31204	0.342334	peptidyl-prolyl cis-trans isomerase, chloroplast precursor, putative, expressed
Os.2244.1.S1_s_at	0.312024	0.320018	50S ribosomal protein L10, putative, expressed
Os.19843.1.S1_at	0.311712	0.279878	TCP3, putative, expressed
Os.14256.1.S1_a_at	0.31164	0.218489	aquaporin PIP2.7, putative, expressed
Os.6292.1.S1_at	0.311432	0.329999	protein cbbY, putative, expressed
Os.10156.1.S1_a_at	0.310403	0.310195	50S ribosomal protein L18, chloroplast precursor, putative, expressed
Os.35068.1.S1_at	0.310325	0.345408	oxysterol binding protein, putative, expressed
Os.5883.1.S1_at	0.310159	0.224398	expressed protein
Os.4160.1.S1_at	0.310139	0.31685	glucan endo-1,3-beta-glucosidase GVI precursor, putative, expressed
Os.22341.1.S1_at	0.309543	0.369175	RALF precursor, putative, expressed
Os.52025.1.S1_at	0.309448	0.324146	expressed protein
Os.20261.1.S1_at	0.308887	0.38701	cytochrome P450 71D10, putative, expressed
Os.33786.1.S1_at	0.30864	0.336941	uncharacterized ACR, COG1399 family protein, expressed
Os.9341.1.S1_at	0.308634	0.284886	ML domain protein, putative, expressed
Os.17892.1.S1_at	0.308557	0.328505	VAMP protein SEC22, putative, expressed
Os.12183.1.S1_at	0.308449	0.363429	inhibitor of apoptosis-like protein, putative, expressed
OsAffx.25646.1.S1_at	0.30832	0.278181	no description available
Os.9626.2.S1_x_at	0.308094	0.350344	transparent testa 12 protein, putative, expressed
Os.32465.1.S1_at	0.308009	0.26868	expressed protein
Os.9496.1.S1_at	0.30755	0.337615	dihydroflavonol-4-reductase, putative, expressed
Os.47929.1.S1_at	0.307392	0.291229	protein brittle-1, chloroplast precursor, putative, expressed
Os.12870.1.S1_at	0.307308	0.433145	photolyase/blue-light receptor PHR2, putative, expressed
Os.48257.1.A1_at	0.307305	0.326906	CRS2-associated factor 1, putative, expressed
Os.11484.1.S1_at	0.307262	0.379889	aspartyl/glutamyl-tRNA amidotransferase subunit B, putative, expressed
Os.15942.5.S1_x_at	0.30692	0.248274	no description available
Os.6120.1.S1_at	0.306833	0.354566	glycerophosphoryl diester phosphodiesterase family protein, putative, expressed
Os.10155.1.S1_at	0.306451	0.236614	amino acid selective channel protein, putative, expressed
Os.32113.1.S1_at	0.306323	0.406344	nickel ion transporter, putative, expressed
Os.30049.1.S1_at	0.306311	0.293985	ribonucleoprotein A, chloroplast precursor, putative, expressed
Os.4917.1.S1_at	0.306179	0.426021	mTERF family protein, expressed
OsAffx.30777.1.A1_at	0.305971	0.407749	conserved hypothetical protein
Os.33788.1.S1_at	0.305625	0.301986	YGGT family protein, expressed
Os.3721.1.S1_at	0.305443	0.177154	expressed protein
Os.7285.1.S1_at	0.305421	0.336859	alpha,alpha-trehalose-phosphate synthase, putative, expressed
Os.12624.1.S1_s_at	0.304821	0.342876	expressed protein
Os.38856.1.A1_s_at	0.304633	0.307109	BCL-2 binding anthanogene-1, putative, expressed
Os.7137.2.S1_x_at	0.304362	0.289209	expressed protein
Os.11841.1.S1_at	0.304113	0.346238	PGR5, putative, expressed
Os.5996.1.S1_at	0.304021	0.365337	legume lectins beta domain containing protein, expressed
Os.20857.1.S1_at	0.303849	0.275366	50S ribosomal protein L21, chloroplast precursor, putative, expressed
Os.53213.1.S1_x_at	0.303809	0.46845	no description available
Os.27914.1.S1_at	0.303762	0.285368	ribonucleoprotein, chloroplast precursor, putative, expressed
Os.49171.1.A1_x_at	0.303681	0.324911	BRASSINOSTEROID INSENSITIVE 1-associated receptor kinase 1 precursor, putative, expressed
Os.53236.1.S1_at	0.303238	0.310265	salt tolerance-like protein, putative, expressed
Os.8713.1.S1_at	0.303214	0.432599	isoflavone reductase, putative, expressed
Os.35041.2.S1_x_at	0.303013	0.329537	methionyl-tRNA formyltransferase, putative, expressed
Os.4370.2.S1_x_at	0.30301	0.209489	harpin-induced protein, putative, expressed
Os.27717.1.S1_a_at	0.302961	0.328517	expressed protein
Os.37798.1.S1_at	0.302927	0.232431	RING-H2 finger protein ATL2K, putative, expressed
Os.2329.1.S1_a_at	0.302667	0.341653	carbonic anhydrase, chloroplast precursor, putative, expressed
Os.9980.2.S1_x_at	0.302578	0.358383	4-alpha-glucanotransferase, putative, expressed
Os.56226.1.S1_at	0.302474	0.341294	expressed protein
Os.47726.1.S1_at	0.301914	0.325548	acyl carrier protein 1, chloroplast precursor, putative, expressed
Os.49307.1.S1_at	0.301515	0.332808	ATP-binding cassette sub-family G member 2, putative, expressed
Os.25432.1.S1_at	0.300983	0.344538	no description available
Os.11494.1.S1_a_at	0.300953	0.356088	2-dehydro-3-deoxyphosphooctonate aldolase, putative, expressed
Os.6830.1.S1_at	0.300914	0.276827	ribosome-like protein, putative, expressed
Os.7662.1.S1_at	0.300778	0.40078	MLO-like protein 2, putative, expressed
Os.9513.1.S1_at	0.300487	0.455341	triosephosphate isomerase, chloroplast precursor, putative, expressed
Os.5959.1.S1_at	0.300345	0.446965	RNA recognition motif containing protein, putative, expressed
Os.12769.1.S1_at	0.299635	0.192494	no description available
Os.27713.1.A1_at	0.299597	0.248557	fatty acid elongase, putative, expressed
Os.37904.1.S1_at	0.299485	0.445721	sorting nexin 1, putative, expressed
Os.14567.1.S1_at	0.299128	0.297089	acetolactate synthase/ amino acid binding protein, putative, expressed
Os.7714.1.S1_at	0.29892	0.274549	plastid-specific 30S ribosomal protein 3, chloroplast precursor, putative, expressed
OsAffx.6372.1.S1_s_at	0.298703	0.285256	protein CCC1, putative, expressed
Os.5334.2.S1_a_at	0.298532	0.290656	secondary cell wall-related glycosyltransferase family 8, putative, expressed
Os.5913.1.S1_at	0.298342	0.24487	expressed protein
Os.48012.1.S1_x_at	0.298324	0.447218	xylulokinase, putative, expressed
Os.9839.1.S1_at	0.298292	0.294117	no description available
Os.15014.1.S1_at	0.298229	0.279348	polygalacturonase, putative, expressed
Os.48857.1.S1_a_at	0.297397	0.189728	calmodulin binding protein, putative, expressed
Os.24663.1.S1_s_at	0.297049	0.347197	EMB2453, putative, expressed
Os.8175.1.S1_at	0.297049	0.27138	expressed protein
Os.51114.1.S1_x_at	0.296645	0.187111	structural molecule, putative, expressed
OsAffx.31685.1.S1_at	0.296635	0.421127	ZF-HD homeobox protein, putative, expressed
Os.38792.1.S1_at	0.296387	0.375391	no description available
Os.35230.1.S1_at	0.296237	0.344852	peptidyl-tRNA hydrolase, putative, expressed
Os.9080.1.S1_at	0.296066	0.294044	leucine-rich repeat transmembrane protein kinase 2, putative, expressed
OsAffx.19058.1.S1_x_at	0.295743	0.363844	hexose transporter, putative, expressed
Os.6766.1.S1_s_at	0.295697	0.32809	protein kinase, putative, expressed
Os.26592.1.S2_at	0.295507	0.353929	photosystem II P680 chlorophyll A apoprotein, putative, expressed
Os.10178.1.S1_a_at	0.295265	0.239669	CESA3 - cellulose synthase, expressed
Os.15942.1.S1_s_at	0.295171	0.223383	ABA/WDS induced protein, expressed
Os.4863.1.S1_at	0.295113	0.197655	siroheme synthase, putative, expressed
Os.4954.1.S1_a_at	0.294905	0.312934	ribose-5-phosphate isomerase, putative, expressed
Os.53727.1.S2_x_at	0.294789	0.353776	retrotransposon protein, putative, unclassified, expressed
Os.8390.1.S1_s_at	0.294521	0.301714	beta-hexosaminidase precursor, putative, expressed
Os.56938.1.S1_at	0.293943	0.160321	ompA/MotB, putative, expressed
Os.16968.1.S1_at	0.293939	0.336184	CAO, putative, expressed
Os.47876.1.A1_x_at	0.293826	0.349976	cysteine synthase, mitochondrial precursor, putative, expressed
OsAffx.12892.1.S1_x_at	0.293579	0.349554	125 kDa kinesin-related protein, putative, expressed
Os.10206.1.S1_at	0.292854	0.32769	CESA9 - cellulose synthase, expressed
Os.2242.1.S1_at	0.292854	0.269021	transportin-2, putative, expressed
Os.11330.1.S1_x_at	0.292708	0.2658	aquaporin PIP2.1, putative, expressed
OsAffx.27098.1.S1_at	0.292596	0.404262	peptide chain release factor 2, putative, expressed
Os.11991.1.S1_at	0.291897	0.35002	alcohol dehydrogenase 2, putative, expressed
Os.32482.1.S1_at	0.291783	0.337544	expressed protein
Os.52535.1.S1_x_at	0.291625	0.29483	chlorophyll a-b binding protein, chloroplast precursor, putative, expressed
Os.27826.1.S1_at	0.291396	0.282848	50S ribosomal protein L15, chloroplast precursor, putative, expressed
OsAffx.1987.1.S1_at	0.291127	0.368576	uncharacterized UPF0016 domain containing protein, expressed
Os.21410.1.S1_at	0.29089	0.345517	tyrosine-specific transport protein, putative, expressed
Os.23687.1.A1_at	0.290419	0.47336	expressed protein
Os.12837.1.S1_at	0.290355	0.326622	plastoquinol-plastocyanin reductase, putative, expressed
Os.5295.1.S1_at	0.289932	0.197129	acyl-desaturase, chloroplast precursor, putative, expressed
Os.27513.1.A1_a_at	0.28992	0.374196	phosphoenolpyruvate carboxylase 1, putative, expressed
Os.55328.1.S1_at	0.289666	0.415975	expressed protein
Os.51360.1.S1_at	0.289637	0.322081	expressed protein
Os.46544.2.S1_x_at	0.289583	0.428793	expressed protein
Os.41641.1.S1_x_at	0.288941	0.432817	clathrin assembly protein, putative, expressed
Os.18217.1.S1_s_at	0.288896	0.349537	carboxylic ester hydrolase, putative, expressed
Os.16309.1.S1_at	0.288634	0.399209	expressed protein
Os.27918.1.A1_at	0.288571	0.378001	no description available
Os.6872.2.S1_at	0.288435	0.40031	expressed protein
Os.32267.1.S1_at	0.288058	0.460879	protein kinase, putative, expressed
Os.47868.1.S1_at	0.28773	0.30773	3-hydroxyacyl-[acyl-carrier protein] dehydratase/ catalytic, putative, expressed
Os.49087.1.A1_at	0.287477	0.421502	expressed protein
Os.14708.1.S1_at	0.287457	0.31322	transparent testa 12 protein, putative, expressed
Os.25298.1.S1_at	0.286956	0.336112	transferase, transferring glycosyl groups, putative, expressed
Os.7879.1.S1_at	0.28678	0.38298	glutamine synthetase, chloroplast precursor, putative, expressed
OsAffx.23932.1.S1_at	0.286602	0.324186	NADH dehydrogenase I subunit N, putative, expressed
Os.7037.1.A1_s_at	0.286511	0.251092	expressed protein
OsAffx.26384.4.S1_at	0.286445	0.238511	expressed protein
Os.12046.1.S1_at	0.285805	0.328424	O-methyltransferase, putative, expressed
Os.49482.1.S1_at	0.285412	0.421923	thioesterase family protein, expressed
Os.4179.1.S1_at	0.285327	0.482305	1,4-alpha-glucan branching enzyme IIB, chloroplast precursor, putative, expressed
OsAffx.12016.1.S1_at	0.284742	0.247829	nudix hydrolase 8, putative, expressed
Os.10151.1.S1_at	0.2847	0.368355	serine hydroxymethyltransferase, mitochondrial precursor, putative, expressed
Os.11147.1.S1_at	0.284469	0.144874	no description available
Os.38998.1.S1_at	0.284272	0.319925	calcium ion binding protein, putative, expressed
Os.2370.1.S1_at	0.28424	0.323994	UTP--glucose-1-phosphate uridylyltransferase, putative, expressed
Os.35815.1.S1_at	0.284021	0.286808	peptidyl-prolyl cis-trans isomerase, putative, expressed
Os.11397.1.S1_at	0.283894	0.342591	FKBP-type peptidyl-prolyl cis-trans isomerase 4, chloroplast precursor, putative, expressed
Os.11330.1.S1_a_at	0.283737	0.261074	aquaporin PIP2.1, putative, expressed
Os.27598.1.S1_at	0.283532	0.323032	expressed protein
Os.8031.1.S1_at	0.283345	0.29499	ethylene-responsive factor-like protein 1, putative, expressed
OsAffx.14412.2.S1_s_at	0.282853	0.310806	retrotransposon protein, putative, unclassified
Os.7075.1.S1_at	0.282648	0.407706	phospho-2-dehydro-3-deoxyheptonate aldolase 2, chloroplast precursor, putative, expressed
Os.54593.1.S1_at	0.282361	0.365084	gibberellin receptor GID1L2, putative, expressed
Os.7137.1.S1_at	0.281283	0.308347	expressed protein
Os.7043.1.S1_at	0.281139	0.375812	RALF precursor, putative, expressed
Os.10144.1.S1_at	0.280636	0.318203	glutamate-1-semialdehyde 2,1-aminomutase, chloroplast precursor, putative, expressed
Os.13225.1.S1_a_at	0.280584	0.352509	E-1 enzyme, putative, expressed
Os.32162.1.S1_at	0.280308	0.402153	peptide-N4-asparagine amidase A, putative, expressed
Os.51624.1.S1_at	0.280175	0.2626	no description available
Os.7866.1.S1_at	0.279624	0.420706	carbohydrate kinase-like protein, putative, expressed
Os.14121.1.S1_at	0.279009	0.414449	N-acylethanolamine amidohydrolase, putative, expressed
Os.18597.1.S1_at	0.278822	0.474955	sulfate transporter 2.1, putative, expressed
Os.51052.1.S1_at	0.278618	0.256501	dynamin-related protein 1C, putative, expressed
Os.15065.1.S1_at	0.278566	0.338808	fructose-1,6-bisphosphatase, chloroplast precursor, putative, expressed
Os.52433.1.S1_at	0.27848	0.338416	methyltransferase, putative, expressed
Os.7308.1.S2_x_at	0.278002	0.394882	expressed protein
Os.12153.1.S1_at	0.277696	0.411456	GPI-anchored protein, putative, expressed
Os.49191.1.S1_at	0.277594	0.260914	expressed protein
Os.38044.1.S1_at	0.276738	0.356782	expressed protein
OsAffx.12906.1.S1_at	0.276222	0.28584	rhodanese-like family protein, putative, expressed
OsAffx.16613.1.S1_at	0.275528	0.308212	chalcone isomerase, putative, expressed
OsAffx.3640.1.S1_at	0.274958	0.35922	lipid binding protein, putative
Os.6029.1.S1_at	0.2749	0.27037	expressed protein
Os.25414.1.S1_at	0.274816	0.402569	permease, putative, expressed
Os.1475.1.S1_at	0.274607	0.246277	stem 28 kDa glycoprotein precursor, putative, expressed
Os.8038.1.S1_at	0.274591	0.247434	kinesin light chain, putative, expressed
Os.5263.1.S1_x_at	0.274566	0.316905	strictosidine synthase 3 precursor, putative, expressed
Os.26040.1.S1_at	0.274213	0.270184	structural constituent of ribosome, putative, expressed
Os.52476.1.S1_at	0.273894	0.475369	pentatricopeptide, putative, expressed
Os.18736.1.S1_at	0.273432	0.401968	secondary cell wall-related glycosyltransferase family 47, putative, expressed
OsAffx.27304.1.S1_x_at	0.273169	0.383632	alpha,alpha-trehalose-phosphate synthase, putative, expressed
Os.9885.1.S1_x_at	0.272985	0.383552	expressed protein
Os.9072.1.S1_at	0.271747	0.31414	expressed protein
Os.2243.2.S1_at	0.271614	0.279222	phospholipase C, putative, expressed
Os.2822.1.S1_at	0.27134	0.395146	bZIP-like protein, putative, expressed
Os.9885.2.S1_x_at	0.270817	0.343811	expressed protein
Os.7016.1.S1_at	0.270692	0.154445	expressed protein
Os.5152.1.S1_at	0.270407	0.49032	no description available
Os.6027.1.A1_at	0.270256	0.390692	cyclopropane-fatty-acyl-phospholipid synthase, putative, expressed
Os.7931.1.S1_s_at	0.270246	0.380264	phytoene synthase, chloroplast precursor, putative, expressed
Os.49107.1.A1_at	0.270093	0.34895	expressed protein
Os.14456.1.S1_at	0.269882	0.395917	tryptophanyl-tRNA synthetase, putative, expressed
Os.11330.2.S1_x_at	0.269689	0.284139	aquaporin PIP2.1, putative, expressed
Os.37893.1.S1_at	0.269257	0.483057	phenylalanine ammonia-lyase, putative, expressed
OsAffx.15389.1.S1_at	0.26913	0.377367	CSLA3 - cellulose synthase-like family A; mannan synthase, expressed
Os.13874.1.S1_x_at	0.269094	0.192567	xyloglucan endotransglucosylase/hydrolase protein 30 precursor, putative, expressed
Os.15456.1.S1_at	0.268926	0.22916	ATPase, coupled to transmembrane movement of substances, putative, expressed
Os.31670.2.S1_at	0.268904	0.374829	expressed protein
Os.18429.1.S1_x_at	0.268788	0.417537	glycerol-3-phosphate acyltransferase 8, putative, expressed
Os.5826.2.S1_a_at	0.268565	0.262022	fasciclin-like arabinogalactan protein 8 precursor, putative, expressed
Os.11640.1.S1_at	0.268386	0.422721	katanin p80 WD40-containing subunit B1 homolog 1, putative, expressed
Os.5401.1.S1_at	0.268293	0.157084	50S ribosomal protein L9, chloroplast precursor, putative, expressed
OsAffx.29710.1.S1_x_at	0.2681	0.409983	ABC transporter C05D10.3 in chromosome III, putative, expressed
Os.12243.1.S1_at	0.267996	0.262181	cysteine synthase, chloroplast precursor, putative, expressed
OsAffx.15996.1.S1_x_at	0.267739	0.402034	retrotransposon protein, putative, unclassified, expressed
Os.22563.1.S1_at	0.267022	0.316377	transcription termination factor nusG family protein, expressed
Os.11023.1.S1_a_at	0.265853	0.323891	inositol-1,4,5-trisphosphate 5-Phosphatase, putative, expressed
Os.53036.1.S1_at	0.265605	0.374283	catalytic/ protein phosphatase type 2C, putative, expressed
Os.5544.1.S1_at	0.265415	0.188614	macrophage migration inhibitory factor, putative, expressed
Os.50391.1.S1_at	0.264975	0.198762	1-O-acylceramide synthase precursor, putative, expressed
Os.8562.1.S1_x_at	0.264809	0.210659	TD and POZ domain-containing protein 2, putative, expressed
Os.20775.1.S1_at	0.264786	0.182514	BHLH transcription factor, putative, expressed
Os.27934.2.S1_x_at	0.264497	0.452772	senescence-associated protein 15, putative, expressed
Os.28531.1.S1_at	0.264208	0.32085	Acidic endochitinase precursor, putative, expressed
Os.19161.1.S1_at	0.264071	0.356682	naphthoate synthase, putative, expressed
Os.8007.1.S1_at	0.26392	0.324388	ruBisCO large subunit-binding protein subunit alpha, chloroplast precursor, putative, expressed
Os.52577.1.S1_x_at	0.263833	0.152551	cytokinin-O-glucosyltransferase 1, putative, expressed
Os.1215.1.S1_at	0.263677	0.308712	glutamate decarboxylase, putative, expressed
Os.54871.1.S1_at	0.263641	0.367308	fasciclin-like arabinogalactan protein 7 precursor, putative, expressed
Os.5261.1.S1_a_at	0.263513	0.308556	30S ribosomal protein S1, chloroplast precursor, putative, expressed
Os.5860.1.S1_at	0.262843	0.341376	DNA binding protein, putative, expressed
Os.55458.1.S1_at	0.262778	0.264581	lipid binding protein, putative, expressed
Os.35041.1.S1_at	0.262614	0.299174	methionyl-tRNA formyltransferase, putative, expressed
Os.35653.1.S1_a_at	0.26219	0.226477	ras-related protein RIC2, putative, expressed
Os.27462.1.S1_at	0.262162	0.386717	ATP binding protein, putative, expressed
Os.11404.1.S1_s_at	0.261609	0.452626	expressed protein
Os.11225.1.S1_at	0.261397	0.321237	protein app1, putative, expressed
Os.9626.1.S1_at	0.261378	0.271532	transparent testa 12 protein, putative, expressed
Os.21044.1.S1_at	0.26078	0.324872	cyclopropane-fatty-acyl-phospholipid synthase/ oxidoreductase, putative, expressed
Os.8859.1.S1_s_at	0.260731	0.380871	receptor protein kinase CLAVATA1 precursor, putative, expressed
Os.12393.2.S1_s_at	0.260252	0.247168	endoplasmin homolog precursor, putative, expressed
Os.20702.1.S1_at	0.259759	0.35229	aminomethyltransferase, mitochondrial precursor, putative, expressed
Os.49171.1.A1_at	0.259523	0.343967	BRASSINOSTEROID INSENSITIVE 1-associated receptor kinase 1 precursor, putative, expressed
Os.22699.1.S1_at	0.259443	0.272348	expressed protein
Os.19761.1.S1_at	0.259439	0.355927	alpha-D-xylosidase, putative, expressed
Os.3241.1.S1_at	0.259287	0.152472	expressed protein
Os.820.1.S1_at	0.258894	0.291178	peroxidase 1 precursor, putative, expressed
Os.5263.1.S1_at	0.258869	0.268769	strictosidine synthase 3 precursor, putative, expressed
Os.8272.1.S1_s_at	0.258573	0.249354	DNA-binding protein p24, putative, expressed
Os.7521.1.S1_at	0.258494	0.3389	armadillo/beta-catenin-like repeat family protein, expressed
Os.10545.1.S1_at	0.258379	0.304089	mo-molybdopterin cofactor sulfurase, putative, expressed
Os.30135.1.S1_at	0.258354	0.242236	expressed protein
Os.47852.1.S1_at	0.258177	0.425716	no description available
Os.52787.1.S1_at	0.257688	0.405453	OsMPK20-1 - putative MAPK based on amino acid sequence homology, expressed
Os.11573.7.A1_x_at	0.256798	0.265286	ribulose bisphosphate carboxylase/oxygenase activase, chloroplast precursor, putative, expressed
Os.32736.1.S1_at	0.256775	0.238836	inositolphosphorylceramide-B C-26 hydroxylase, putative, expressed
Os.27615.1.S1_at	0.256678	0.245689	antiporter/ drug transporter, putative, expressed
Os.52411.1.S1_at	0.256621	0.290486	expressed protein
Os.9679.1.S1_at	0.25652	0.197516	dirigent-like protein pDIR9, putative, expressed
Os.57557.1.S1_at	0.255539	0.311317	RING-H2 finger protein ATL5I, putative, expressed
Os.51243.1.S1_at	0.255034	0.302071	no description available
Os.51402.1.S1_at	0.254706	0.205193	expressed protein
Os.5263.2.S1_x_at	0.254361	0.307276	strictosidine synthase 3 precursor, putative, expressed
Os.8576.1.S1_at	0.25414	0.29953	cupin, RmlC-type, putative, expressed
Os.8919.1.S1_at	0.253799	0.266308	ribonuclease 2 precursor, putative, expressed
Os.24613.1.S1_at	0.253768	0.34494	viral A-type inclusion protein repeat containing protein, expressed
Os.32022.1.S1_x_at	0.253509	0.387277	fiber expressed protein, putative, expressed
Os.6019.1.S1_at	0.252843	0.133473	expressed protein
Os.4149.2.S1_x_at	0.25265	0.261564	receptor protein kinase TMK1 precursor, putative, expressed
Os.38235.1.S1_x_at	0.252497	0.155984	36.4 kDa proline-rich protein, putative, expressed
Os.8411.1.S1_at	0.25195	0.340633	serine carboxypeptidase 1 precursor, putative, expressed
Os.35596.1.S1_at	0.251898	0.365944	tyrosyl-tRNA synthetase, putative, expressed
Os.23248.1.A1_at	0.251105	0.221559	malate dehydrogenase, cytoplasmic, putative, expressed
Os.51130.2.S1_at	0.25099	0.294111	thioredoxin H-type, putative, expressed
Os.53318.1.S1_at	0.250922	0.338207	cytokinin-O-glucosyltransferase 2, putative, expressed
OsAffx.25720.1.S1_at	0.250921	0.251521	expressed protein
Os.11143.1.S1_at	0.25081	0.201087	expressed protein
Os.37531.1.S1_at	0.250686	0.467127	expressed protein
Os.47906.1.A1_at	0.25013	0.434934	lipid binding protein, putative, expressed
Os.8480.1.S1_at	0.250101	0.248268	expressed protein
Os.12393.2.S1_at	0.249789	0.212805	no description available
Os.33605.2.S1_x_at	0.249779	0.378037	protein binding protein, putative, expressed
Os.14297.1.S1_at	0.249632	0.310643	uracil phosphoribosyltransferase, putative, expressed
Os.19742.1.S1_at	0.249583	0.414965	actin-2, putative, expressed
OsAffx.17491.1.S1_at	0.249496	0.283987	pheromone shutdown protein, putative, expressed
Os.11476.1.S1_at	0.249172	0.370944	Leucine Rich Repeat family protein, expressed
Os.17869.1.S1_at	0.249096	0.327131	4-amino-4-deoxychorismate lyase, putative, expressed
Os.4979.1.S1_at	0.248995	0.272324	calmodulin binding protein, putative, expressed
Os.14529.1.S1_x_at	0.248706	0.33234	expressed protein
Os.28229.1.S1_at	0.248531	0.315959	anther-specific proline-rich protein APG, putative, expressed
Os.15138.1.S1_at	0.248306	0.19742	MCB2 protein, putative, expressed
Os.30135.2.S1_x_at	0.247797	0.227058	expressed protein
Os.18511.1.S1_at	0.24747	0.236946	hsp20/alpha crystallin family protein, expressed
Os.12419.1.S1_at	0.247442	0.175565	expressed protein
OsAffx.12379.1.S1_at	0.247244	0.222947	oxygen evolving enhancer protein 3, putative, expressed
Os.53733.1.S1_at	0.246677	0.34131	GATA transcription factor 20, putative, expressed
Os.46546.1.S1_at	0.246483	0.413671	peptide transporter PTR2, putative, expressed
Os.9885.2.S1_at	0.246416	0.330216	expressed protein
Os.6328.1.S1_at	0.246346	0.140867	ER33 protein, putative, expressed
Os.52752.1.S1_at	0.24634	0.176464	no description available
Os.19899.1.S1_x_at	0.246103	0.249	transposon protein, putative, unclassified, expressed
Os.52577.1.S1_at	0.246087	0.151549	cytokinin-O-glucosyltransferase 1, putative, expressed
Os.7864.1.S1_at	0.245954	0.20496	50S ribosomal protein L17, putative, expressed
Os.38235.2.S1_at	0.245909	0.138718	36.4 kDa proline-rich protein, putative, expressed
OsAffx.30119.1.S1_at	0.244685	0.297152	membrane protein, putative, expressed
Os.21178.1.S2_at	0.244301	0.387043	selenium-binding protein-like, putative, expressed
Os.51374.1.S1_at	0.244206	0.251345	expressed protein
Os.11152.1.S1_at	0.2442	0.262394	50S ribosomal protein L13, chloroplast precursor, putative, expressed
Os.49710.1.S1_at	0.244029	0.268006	expressed protein
Os.35858.2.S1_x_at	0.244024	0.257465	BRASSINOSTEROID INSENSITIVE 1-associated receptor kinase 1 precursor, putative, expressed
Os.17232.1.S2_at	0.243775	0.322607	L-ascorbate peroxidase, chloroplast precursor, putative, expressed
Os.27874.2.S1_x_at	0.243243	0.424098	expressed protein
Os.1148.1.S1_at	0.24321	0.254701	50S ribosomal protein L11, chloroplast precursor, putative, expressed
Os.18494.1.S1_at	0.24317	0.325466	nutrient reservoir, putative, expressed
Os.15436.1.S1_at	0.243093	0.38799	preprotein translocase secY subunit, chloroplast precursor, putative, expressed
OsAffx.3967.1.S1_s_at	0.242717	0.370151	expressed protein
Os.48531.1.A1_at	0.242681	0.132442	retrotransposon protein, putative, Ty3-gypsy subclass
Os.50916.1.S1_at	0.242588	0.269921	cell death associated protein, putative, expressed
Os.2370.2.S1_at	0.242465	0.275584	no description available
Os.10701.1.S1_at	0.242348	0.245191	endo-1,4-beta-glucanase Cel1, putative, expressed
Os.37516.1.S1_at	0.242273	0.438141	type II intron maturase family protein
Os.1798.1.S1_at	0.242007	0.217486	uncharacterized low-complexity proteins, putative, expressed
Os.26798.1.S1_at	0.241753	0.320603	elongation factor TS family protein, expressed
Os.15803.1.S1_at	0.241499	0.33734	spotted leaf protein 11, putative, expressed
Os.52645.1.S1_at	0.241497	0.248464	auxin-independent growth promoter, putative, expressed
Os.49268.1.S1_at	0.241285	0.385557	phosphopantothenate--cysteine ligase, putative, expressed
Os.21634.1.S1_at	0.240872	0.258291	gibberellin 2-beta-dioxygenase, putative, expressed
Os.57355.1.S1_x_at	0.24044	0.142439	DNA-3-methyladenine glycosylase I, putative, expressed
Os.51815.2.S1_x_at	0.240278	0.266436	expressed protein
Os.26570.1.S1_s_at	0.240132	0.250372	expressed protein
Os.16906.1.S1_at	0.240089	0.340185	plastid-specific 30S ribosomal protein 2, chloroplast precursor, putative, expressed
Os.22839.1.S2_at	0.239702	0.275267	xyloglucan endotransglucosylase/hydrolase protein 23 precursor, putative, expressed
Os.7602.1.S1_at	0.239401	0.257999	beta-expansin 4 precursor, putative, expressed
Os.2957.1.S1_at	0.239276	0.178477	peroxidase 66 precursor, putative, expressed
Os.7914.2.S1_at	0.239275	0.199712	no description available
OsAffx.18003.1.S1_at	0.238746	0.326561	expressed protein
Os.17582.1.S1_at	0.23859	0.266892	RAB, member of RAS oncogene family-like 3, putative, expressed
OsAffx.19841.1.S1_at	0.238219	0.266335	uclacyanin-2 precursor, putative, expressed
Os.14369.2.S1_at	0.238206	0.292084	protein tyrosine/serine/threonine phosphatase, putative, expressed
Os.329.1.S1_at	0.237545	0.297932	no description available
Os.5832.1.S1_at	0.237413	0.321458	ATP binding protein, putative, expressed
Os.47946.1.S1_s_at	0.237394	0.248656	glucose-6-phosphate/phosphate translocator 2, chloroplast precursor, putative, expressed
OsAffx.17026.1.S1_at	0.237055	0.249003	expressed protein
Os.5862.1.S1_at	0.236798	0.331001	no description available
Os.21410.2.S1_x_at	0.236395	0.295385	tyrosine-specific transport protein, putative, expressed
Os.50875.1.S1_at	0.235903	0.333582	expressed protein
Os.21839.1.S1_at	0.235855	0.334613	gibberellin receptor GID1L2, putative, expressed
Os.22810.1.S1_at	0.235622	0.314304	transferase, putative, expressed
Os.33602.1.S2_at	0.235431	0.413738	ankyrin-1, putative
Os.49559.1.S1_at	0.234868	0.326218	expressed protein
Os.52742.1.S1_at	0.234677	0.422577	NDR1/HIN1-Like protein 2, putative, expressed
Os.27944.1.S1_at	0.234235	0.282237	YGGT family protein, expressed
Os.51337.1.S1_at	0.234198	0.457168	indole-3-acetate beta-glucosyltransferase, putative, expressed
Os.49944.1.S1_at	0.234049	0.331245	flavonol synthase/flavanone 3-hydroxylase, putative, expressed
Os.8488.1.S1_s_at	0.233804	0.267397	glycine cleavage system H protein, mitochondrial precursor, putative, expressed
Os.25613.1.A1_at	0.233614	0.324472	CCT motif family protein, expressed
Os.10675.1.A1_at	0.23358	0.203608	expressed protein
Os.26460.2.S1_x_at	0.232361	0.239443	lrgB-like family protein, expressed
Os.14631.1.S1_at	0.232316	0.191777	cytokinin-N-glucosyltransferase 1, putative, expressed
Os.38235.2.S1_x_at	0.232239	0.137531	36.4 kDa proline-rich protein, putative, expressed
Os.22677.2.S1_at	0.232	0.281228	magnesium-chelatase subunit chlI, chloroplast precursor, putative, expressed
Os.13708.1.S1_at	0.231918	0.300664	expressed protein
[truncated: 593 more rows]
