# Supplementary material for: Comparing Gene Expression Profiles Between Bt and non-Bt Rice in Response to Brown Planthopper Infestation
Source: Front Plant Sci. 2015 Dec 24;6:1181. doi: 10.3389/fpls.2015.01181 (PMC4689863; doi:10.3389/fpls.2015.01181)
Supplement: Supplementary file 3 [file Table3.XLSX]

## Sheet: Sheet1
Supplementary Table S3. Genes with differential responses to BPH infestation in Bt and non-Bt rice.
400 (439 probe-sets) DEGs with differential responses to BPH infestation between Bt rice and non-Bt parent were collected as the ratio of FC in Bt rice to FC in non-Bt parental line ≥2.0 or ≤ 0.5). The 400 DEGs were classified into 8 categories according to biological function . Raws in yellow indicate those genes corresponding to more than one probe-set.
Categories		Probe Set ID	Fold Change value (BPH-infested/non-infested)		Ratio (FCBt rice/ FCnon-Bt rice）	Gene ID & Annotation
			non-Bt	Bt
Metabolism	Carbohydrates metabolism	Os.37718.1.S1_at	26.9861	7.63724	0.283007	LOC_Os10g26940 // BURP domain containing protein, expressed
		Os.313.1.S1_a_at	10.0825	4.86656	0.482675	LOC_Os02g49720 // Aldehyde dehydrogenase, mitochondrial precursor, putative, expressed
		Os.19547.1.S1_at	10.3869	4.71808	0.454236	LOC_Os08g02030 // transferase family protein, putative, expressed
		Os.19547.1.S1_x_at	9.35511	4.19321	0.448227	LOC_Os08g02030 // transferase family protein, putative, expressed
		Os.27545.1.S1_at	6.93994	2.81406	0.405487	LOC_Os04g38540 // Aldose 1-epimerase family protein, expressed
		Os.5601.1.S1_at	1.34311	2.74935	2.04701	LOC_Os09g32290 // FAD dependent oxidoreductase domain containing protein, expressed
		Os.29825.1.S1_a_at	1.26078	2.65332	2.10451	LOC_Os08g38710 //uncharacterized glycosyltransferase, putative, expressed
		Os.14835.2.S1_at	1.06938	2.35144	2.19888	LOC_Os02g31080 // hydroxyproline-rich glycoprotein family protein, putative, expressed
		Os.9145.1.S1_at	0.589514	2.09503	3.55384	LOC_Os05g09440 // NADP-dependent malic enzyme, chloroplast precursor, putative, expressed
		Os.12528.1.S1_x_at	4.94576	1.84904	0.373864	LOC_Os03g31750 // Pyruvate, phosphate dikinase, chloroplast precursor, putative, expressed
		Os.17271.1.S1_at	3.45525	1.63103	0.472045	LOC_Os12g07310 // Citrate binding protein precursor, putative, expressed
		Os.5542.1.S1_at	3.38617	1.57948	0.46645	LOC_Os02g43360 // cytochrome b5-like Heme/Steroid binding domain containing protein, expressed
		Os.6092.1.S1_at	0.406833	1.16489	2.86333	LOC_Os02g44230 // CPuORF22 - conserved peptide uORF-containing transcript, expressed
		Os.4417.1.S1_at	0.327171	0.997845	3.04992	LOC_Os09g12290 // Bifunctional aspartokinase/homoserine dehydrogenase 2, chloroplast precursor, putative
		Os.12077.1.S1_at	0.369388	0.958818	2.59569	LOC_Os08g44270 // Vignain precursor, putative, expressed
		Os.7218.1.S2_at	0.40572	0.866003	2.13449	LOC_Os02g01150 // erythronate-4-phosphate dehydrogenase domain containing protein, expressed
		Os.18839.1.S2_at	0.32639	0.728555	2.23216	LOC_Os02g51910 // Cytokinin-O-glucosyltransferase 2, putative, expressed
		Os.18839.1.S1_at	0.268588	0.644353	2.39904	LOC_Os02g51910 // Cytokinin-O-glucosyltransferase 2, putative, expressed
		Os.9212.1.S1_at	0.307679	0.723671	2.35203	LOC_Os07g22930 // starch synthase, putative, expressed
		Os.4697.1.S1_at	0.238788	0.495574	2.07538	LOC_Os06g14510 // Glucose-6-phosphate isomerase, cytosolic B, putative, expressed
		Os.34624.1.S1_at	0.181122	0.458091	2.52918	LOC_Os03g38540 // folic acid binding protein, putative, expressed
		Os.49281.1.S1_s_at	0.830007	0.362357	0.43657	LOC_Os06g21240 // Glycine rich protein family protein, expressed
		Os.49281.1.S1_at	0.925965	0.330622	0.357056	LOC_Os06g21240 // Glycine rich protein family protein, expressed
		Os.10546.1.S1_s_at	0.900562	0.289185	0.321116	LOC_Os09g34230 // UDP-glucoronosyl and UDP-glucosyl transferase family protein, expressed
		Os.11244.3.S1_x_at	0.88405	0.274507	0.310511	LOC_Os06g04200 // starch synthase, putative, expressed
		Os.38240.1.S1_a_at	0.136807	0.0525046	0.383787	LOC_Os12g08760 // Carboxyvinyl-carboxyphosphonate phosphorylmutase, putative, expressed
		Os.46590.1.S1_at	0.0230039	0.0470331	2.04457	LOC_Os10g01920 // Transferase family protein, expressed
		Os.27629.1.S1_at	0.166715	0.0378271	0.226897	LOC_Os01g65690 // 4,5-DOPA dioxygenase extradiol, putative, expressed
		OsAffx.27747.1.S1_at	0.0102065	0.0319109	3.12653	LOC_Os06g21250 // Glycine rich protein family protein, expressed
		Os.21369.1.S1_at	1.74015	0.295604	0.169873	LOC_Os08g32780 // bifunctional monodehydroascorbate reductase and carbonic anhydrasenectarin-3 precursor
		Os.17697.1.A1_at	0.334125	0.120518	0.360697	LOC_Os08g32750 // bifunctional monodehydroascorbate reductase and carbonic anhydrasenectarin-3 precursor
		Os.18592.1.S1_at	0.398505	0.183197	0.45971	LOC_Os07g13780 // cytokinin-O-glucosyltransferase 2, putative, expressed
		Os.4281.1.S1_x_at	2.92913	1.2687	0.433131	LOC_Os06g03830 // retinol dehydrogenase, putative, expressed
		Os.7631.1.S1_at	0.94109	0.465828	0.494988	LOC_Os08g37130 // oxidoreductase, short chain dehydrogenase/reductase family domain containing protein
		Os.27281.1.S1_at	0.880397	0.317726	0.360889	LOC_Os04g02620 // oxidoreductase, short chain dehydrogenase/reductase family protein, expressed
		OsAffx.25023.1.S1_at	2.71234	1.34614	0.496302	LOC_Os03g08999 //dehydrogenase, putative, expressed
		Os.49077.1.A1_at	1.14316	2.30432	2.01575	LOC_Os03g45390 // glucan endo-1,3-beta-glucosidase precursor, putative, expressed
		Os.10324.2.S1_at	0.988908	0.334666	0.338419	LOC_Os04g39840 // Os4bglu10-beta-glucosidase homologue, similar to Os4Bglu12 exoglucanase/beta-glucosidase
		Os.34481.1.A1_at	0.410924	0.198945	0.484141	LOC_Os02g32504 // heparan-alpha-glucosaminide N-acetyltransferase, putative, expressed
	Lipids metabolism	Os.6845.1.S1_at	2.48414	0.80929	0.325783	LOC_Os10g36160 // LTPL159 - Protease inhibitor/seed storage/LTP family protein precursor, expressed
		Os.11212.1.S1_at	1.13185	0.2279	0.201352	LOC_Os07g18750 //LTPL42 - Protease inhibitor/seed storage/LTP family protein precursor, expressed
		Os.27520.1.S1_at	0.631945	0.28504	0.451052	LOC_Os12g02320 // LTPL12 - Protease inhibitor/seed storage/LTP family protein precursor, expressed
		Os.7128.1.S1_at	0.472062	0.123282	0.261157	LOC_Os03g14654 // LTPL108 - Protease inhibitor/seed storage/LTP family protein precursor, expressed
		Os.6838.1.S1_at	0.104161	0.0516342	0.495714	LOC_Os10g40510 // LTPL144 - Protease inhibitor/seed storage/LTP family protein precursor, expressed
		Os.46579.1.S1_at	0.134638	0.384722	2.85746	LOC_Os10g20890 // LTPL137 - Protease inhibitor/seed storage/LTP family protein precursor, expressed
		Os.13246.1.S1_at	0.0602956	2.17404	36.0564	LOC_Os01g59870 // LTPL65 - Protease inhibitor/seed storage/LTP family protein precursor, expressed
		Os.50969.1.S1_at	0.0236879	0.0516107	2.17878	LOC_Os03g46150 //LTPL72 - Protease inhibitor/seed storage/LTP family protein precursor, expressed
		Os.4612.1.S1_at	12.8038	5.67468	0.443203	LOC_Os03g07100//LTPL82 - Protease inhibitor/seed storage/LTP family protein precursor, expressed
		Os.7727.1.S1_at	2.30569	1.00247	0.43478	LOC_Os05g11910 // GDSL-like Lipase/Acylhydrolase family protein, expressed
		Os.12340.1.S1_at	0.396404	0.174114	0.439235	LOC_Os01g11730 // GDSL-like Lipase/Acylhydrolase family protein, expressed
		Os.5727.1.S1_at	0.0456645	0.110055	2.41007	LOC_Os06g05550 // GDSL-like Lipase/Acylhydrolase family protein, expressed
		Os.10772.1.S1_x_at	0.047925	0.0968657	2.02119	LOC_Os06g06250 // GDSL-like Lipase/Acylhydrolase family protein, expressed
		Os.9534.1.S1_at	0.0606466	0.0257982	0.425386	LOC_Os01g65830 // acyl-desaturase, chloroplast precursor, putative, expressed
		Os.13835.2.S2_at	0.984573	2.14716	2.1808	LOC_Os01g51920 // phosphotransferase, putative, expressed
		Os.13835.2.S3_a_at	0.493235	2.14716	4.35322	LOC_Os01g51920 // phosphotransferase, putative, expressed
		Os.36104.1.S1_at	2.15263	4.39283	2.04068	LOC_Os02g31030 // glycerophosphoryl diester phosphodiesterase family protein, putative, expressed
	Nucleotides and protein metanolism	OsAffx.32254.1.A1_at	3.14334	6.95412	2.21233	LOC_Os12g34054 // mitochondrial ribosomal protein S3, putative, expressed
		Os.51787.1.S1_at	3.9117	1.5273	0.390444	LOC_Os12g24320 // ATPase 3, putative, expressed
		OsAffx.32253.1.S1_x_at	2.70259	6.8212	2.52395	LOC_Os12g34130 // Mitochondrial ribosomal protein S3, putative
		Os.9538.1.S1_s_at	1.34365	3.41492	2.54153	LOC_Os06g39870 // 26S protease regulatory subunit 8, putative, expressed
		Os.15587.1.S1_x_at	6.32254	3.00988	0.476055	LOC_Os04g41100 // cyclin-dependent kinase G-2, putative, expressed
		Os.40030.1.S1_s_at	7.96884	2.63352	0.330478	LOC_Os05g16420 // SHR5-receptor-like kinase, putative, expressed
		OsAffx.18105.1.S1_at	5.88972	2.35391	0.399663	LOC_Os10g03440 // avr9/Cf-9 rapidly elicited protein 74, putative, expressed
		OsAffx.26937.1.S1_x_at	3.58146	1.29547	0.361715	LOC_Os05g17810 // SHR5-receptor-like kinase, putative
		OsAffx.26937.4.S1_x_at	3.51243	1.21143	0.344897	LOC_Os05g17810 // SHR5-receptor-like kinase, putative
		Os.6411.1.S1_a_at	0.333363	1.07565	3.22668	LOC_Os07g42260 // Proteasome subunit alpha type 6, putative, expressed
		OsAffx.32299.1.S1_at	2.69434	0.958741	0.355835	BA000029 // Ribosomal protein S1
		Os.19031.1.A1_at	2.04641	0.786073	0.384123	LOC_Os09g18360 // Protein kinase domain containing protein, expressed
		Os.14125.1.S1_at	0.184184	0.649732	3.52763	LOC_Os09g35030 // DREB1A protein, putative, expressed
		OsAffx.13495.1.S1_x_at	0.179281	0.464308	2.58984	LOC_Os03g55660 // nucleoporin, putative, expressed
		Os.26455.2.S1_s_at	1.05365	0.452732	0.429679	LOC_Os04g16790 // DNA-directed RNA polymerase alpha chain, putative, expressed
		Os.50554.1.S1_at	1.59661	0.415082	0.259977	LOC_Os07g09630 // prolyl 4-hydroxylase alpha subunit-like protein, putative, expressed
		Os.10310.1.S1_at	0.842664	0.390154	0.463	LOC_Os01g38359 // peptidyl-prolyl cis-trans isomerase, FKBP-type, putative, expressed
		Os.16899.1.S1_at	0.717964	0.276445	0.38504	LOC_Os07g30150 // phosphoribosyl transferase, putative, expressed
		Os.50961.1.S1_at	1.04567	0.242419	0.231831	LOC_Os03g58890 // oxidoreductase, putative, expressed
		Os.9201.2.S1_x_at	0.110763	0.22172	2.00175	LOC_Os02g40010 // phosphoribosyl transferase, putative, expressed
		Os.10246.4.S1_x_at	0.571972	0.212341	0.371243	LOC_Os06g06510 // Histone H3, putative, expressed
		Os.27804.1.S1_at	0.628496	0.209077	0.332663	LOC_Os08g10310 // SHR5-receptor-like kinase, putative, expressed
		Os.2715.1.S1_at	0.414308	0.190731	0.460359	LOC_Os10g41410 // Nucleoside diphosphate kinase 1, putative, expressed
		Os.27696.1.S1_at	0.31525	0.151301	0.479939	LOC_Os11g25260 // nucleoside-triphosphatase, putative, expressed
		Os.11018.1.S1_at	0.31295	0.136486	0.436126	LOC_Os08g33710 // ribonuclease T2 family domain containing protein, expressed
		Os.9382.1.S1_at	0.142943	0.059335	0.415096	LOC_Os06g02780 // aspartic protease, putative, expressed
		Os.14831.2.S1_at	1.10359	2.01923	1.8297	LOC_Os09g04440 // DNA-binding protein, putative, expressed
		Os.24658.1.S1_at	0.131591	0.822984	6.25409	LOC_Os12g43370 // peptidase, M24 family protein, putative, expressed
		Os.22480.1.S1_at	0.466501	1.05696	2.26573	LOC_Os02g35910 //protein phosphotase protein, putative, expressed
		Os.53289.1.S1_at	0.447777	0.0596789	0.133278	LOC_Os12g09540 // phosphoribosylamine--glycine ligase, putative, expressed
		Os.26810.1.A1_s_at	10.9053	3.91653	0.359141	LOC_Os02g16940 // OsSub13 - Putative Subtilisin homologue, expressed
		Os.6363.1.S1_at	0.0766864	0.220983	2.88165	LOC_Os10g38080 // OsSub61 - Putative Subtilisin homologue, expressed
		Os.50721.1.S1_at	3.58698	0.839318	0.23399	LOC_Os01g55170 // la domain containing protein, expressed
	Redox and electron transfer	Os.23518.1.A1_at	18.0233	7.7638	0.430766	LOC_Os02g36190 // Cytochrome P450 family protein, expressed
		Os.43417.1.S1_at	1.06375	0.481999	0.453114	LOC_Os01g12760 // Cytochrome P450 family protein, expressed
		Os.34139.1.S1_at	3.26444	6.69147	2.04981	LOC_Os08g04630 // external NADH-ubiquinone oxidoreductase 1, mitochondrial precursor, putative, expressed
		Os.15537.1.S1_at	17.5755	7.97119	0.453541	LOC_Os08g39660 // Cytochrome P450 family protein, expressed
		Os.39214.1.S1_at	5.50089	1.73445	0.315303	LOC_Os10g38090 // Cytochrome P450 family protein, expressed
		Os.7452.1.S1_at	0.0417089	0.0971259	2.32866	LOC_Os05g38220 // oxidoreductase, aldo/keto reductase family protein
		Os.7452.3.S1_at	0.0529246	0.142243	2.68766	LOC_Os05g38230 // oxidoreductase, aldo/keto reductase family protein, putative, expressed
		Os.49708.1.S1_at	0.445184	0.900098	2.02186	LOC_Os06g46680 // cytochrome P450, putative, expressed
		Os.53717.1.S1_at	0.104704	0.048313	0.461422	LOC_Os06g01250 // Cytochrome P450 family protein, expressed
		Os.11266.1.S1_at	1.1106	2.13228	1.91993	LOC_Os04g27060 // oxidoreductase, aldo/keto reductase family protein, putative, expressed
Plant growth and development regulation		Os.1437.1.S1_at	0.0477904	2.77091	57.9804	LOC_Os01g06580 // Fasciclin domain containing protein, expressed
		Os.38060.1.S1_a_at	1.10192	0.127312	0.115536	LOC_Os01g46570 // CTP synthase, putative, expressed
		Os.38060.2.S1_x_at	0.975092	0.127474	0.13073	LOC_Os01g46570 // CTP synthase, putative, expressed
		Os.28450.1.S1_at	5.78457	0.139701	0.0241506	LOC_Os01g70730 // flowering promoting factor-like 1, putative, expressed
		Os.14430.1.S1_at	0.0137418	2.99402	2.14422	LOC_Os02g20540 // fasciclin-like arabinogalactan protein 8 precursor, putative, expressed
		Os.17961.1.S1_a_at	0.0675609	3.67947	54.4614	LOC_Os02g20560 // Fasciclin domain containing protein, expressed
		Os.7434.1.S1_at	17.458	12.2749	0.703108	LOC_Os04g10010 // sex determination protein tasselseed-2, putative, expressed
		Os.4404.1.S1_s_at	0.486462	0.960133	0.287177	LOC_Os06g01966 // auxin-induced protein 5NG4, putative, expressed
		Os.38638.1.S1_at	2.31085	1.33992	0.0773844	LOC_Os06g04990 // Early nodulin 93, putative, expressed
		OsAffx.27459.2.S1_s_at	0.685328	1.87768	0.151992	LOC_Os06g05000 // Early nodulin 93 ENOD93 protein, expressed
		Os.38638.3.S1_x_at	0.957531	2.12088	0.132959	LOC_Os06g05010 // Early nodulin 93, putative, expressed
		OsAffx.27459.3.S1_x_at	0.342363	2.15849	0.127331	LOC_Os06g05010 // early nodulin 93, putative, expressed
		OsAffx.27459.3.S1_at	0.264933	2.34134	0.126807	LOC_Os06g05010 // early nodulin 93, putative, expressed
		Os.38638.4.S1_s_at	0.0947729	2.54512	0.209507	LOC_Os06g05020 // early nodulin 93, putative, expressed
		OsAffx.20681.1.S1_at	0.359434	0.585367	1.62858	LOC_Os06g10750 // integral membrane protein DUF6 containing protein, expressed
		Os.11445.1.S1_at	0.00686477	0.949849	7.77184	LOC_Os06g35970 // meiosis 5, putative, expressed
		OsAffx.16008.1.S1_at	2.93287	0.0533519	0.018191	LOC_Os06g50650 // Plastocyanin-like domain containing protein
		Os.23207.1.S1_at	7.56832	0.0335952	0.00443893	LOC_Os08g04340 // Plastocyanin-like domain containing protein, expressed
		Os.2210.1.S1_at	3.42164	0.0198555	0.00580293	LOC_Os08g08970 // Cupin domain containing protein, expressed
		Os.2209.1.S1_at	1.25255	0.0287447	0.022949	LOC_Os08g08980 // cupin domain containing protein, expressed
		Os.2320.1.S1_at	2.25064	0.0294654	0.013092	LOC_Os08g09080 // cupin domain containing protein, expressed
		Os.14153.2.S1_x_at	0.277863	0.179089	0.644521	LOC_Os08g44840 // Transferase family protein, expressed
		Os.21629.1.S1_at	4.6136	0.0435935	0.0094489	LOC_Os09g39940 // Plastocyanin-like domain containing protein, expressed
		Os.18714.1.S1_a_at	1.30225	0.104165	0.0799883	LOC_Os10g14920 // nodulin MtN21 family protein, putative, expressed
		Os.56072.1.S1_at	2.93754	0.178823	0.0608753	LOC_Os12g01550 // DUF260 domain containing protein, putative, expressed
Stress response	Cell wall	Os.7991.1.S1_at	26.1846	8.15372	0.311394	LOC_Os04g41620 // CHIT2 - Chitinase family protein precursor, expressed
		Os.10166.1.S1_at	15.3104	7.597	0.4962	LOC_Os04g41680 // CHIT3 - Chitinase family protein precursor, expressed
		Os.51172.1.S1_x_at	3.19523	1.34632	0.421354	LOC_Os06g51050 // CHIT7 - Chitinase family protein precursor, expressed
		Os.2692.1.S1_x_at	2.87024	1.3678	0.476545	LOC_Os06g51050 // CHIT7 - Chitinase family protein precursor, expressed
		Os.2416.1.S1_a_at	14.936	5.16641	0.345904	LOC_Os01g71340 // glycosyl hydrolases family 17, putative, expressed
		Os.28124.1.S1_at	4.40555	1.17472	0.266644	LOC_Os10g28080 // Glycosyl hydrolases family 18 protein, expressed
		Os.6776.1.S1_at	4.37725	1.67087	0.381716	LOC_Os07g35480 // Glycosyl hydrolases family 17 protein, expressed
		Os.39066.1.S1_at	1.01181	2.69335	2.66191	LOC_Os05g31140 // glycosyl hydrolases family 17, putative, expressed
		Os.17598.1.S1_at	0.346273	0.792954	2.28997	LOC_Os02g38140 // glycosyl transferase family 17 protein, putative, expressed
		Os.11354.1.S1_at	0.109133	0.230028	2.10777	LOC_Os04g51460 // glycosyl hydrolases family 16, putative, expressed
		Os.172.1.S1_a_at	11.9723	5.81661	0.485839	LOC_Os11g47500 // glycosyl hydrolase, putative, expressed
		Os.4681.1.S1_at	3.54538	1.10213	0.310864	LOC_Os08g40690 // glycosyl hydrolase, putative, expressed
		Os.53670.1.S1_at	1.71006	4.67502	2.73383	LOC_Os05g15880 // glycosyl hydrolase, putative, expressed
		Os.50837.1.S1_at	5.11891	11.6862	2.28295	LOC_Os11g47560 // glycosyl hydrolase, putative, expressed
		Os.4867.1.S1_at	4.37766	2.01902	0.46121	LOC_Os08g40680 // glycosyl hydrolase, putative, expressed
		OsAffx.4907.1.S1_x_at	12.4659	6.17136	0.49506	LOC_Os06g22919 // DEFL9 - Defensin and Defensin-like DEFL family, expressed
		Os.27093.1.S1_at	0.0185201	0.0455899	2.46165	LOC_Os02g56920 // WAX2, putative, expressed
		Os.8458.1.S1_s_at	0.111998	0.285288	2.54727	LOC_Os04g05050 // pectate lyase 8 precursor, putative, expressed
		OsAffx.3726.1.S1_at	0.0805334	0.252882	3.14009	LOC_Os04g05050 // pectate lyase 8 precursor, putative, expressed
		Os.51088.1.S1_at	0.0708989	1.41245	19.9221	LOC_Os04g05050 // pectate lyase precursor, putative, expressed
	General stress response	Os.15390.1.S1_s_at	0.990696	0.394792	0.3985	LOC_Os01g02870 // auxin-induced protein 5NG4, putative
		Os.12223.1.S1_at	0.274592	0.559231	2.03659	LOC_Os01g22010 // S-adenosylmethionine synthetase 2, putative, expressed
		Os.38984.1.S1_at	3.57051	1.44666	0.405171	LOC_Os01g23580 //inorganic H+ pyrophosphatase, putative, expressed
		Os.12535.1.S1_at	1.76925	6.26155	3.5391	LOC_Os01g52230 // phosphoethanolamine/phosphocholine phosphatase, putative, expressed
		Os.170.1.S1_at	2.88233	1.3748	0.476975	LOC_Os01g64110 // glycosyl hydrolase, putative, expressed
		Os.26479.2.S1_at	0.835338	2.66491	3.19022	LOC_Os01g72430 // NADPH quinone oxidoreductase 1, putative, expressed // tigr_pseudomol
		Os.9355.1.S1_at	5.61724	2.29174	0.407984	LOC_Os01g72490.1 // LRP1, putative, expressed
		Os.35510.1.S1_at	0.516529	0.237486	0.459774	LOC_Os02g01220 // Rhodanese-like domain containing protein, expressed
		Os.7611.1.S1_at	0.737136	0.226615	0.307426	LOC_Os03g06670 //Core histone H2A/H2B/H3/H4 domain containing protein, putative, expressed
		Os.12163.1.S1_at	3.4057	0.6247	0.183428	LOC_Os03g12510 // Non-symbiotic hemoglobin 2, putative, expressed
		Os.7862.1.S1_at	0.456603	0.971584	2.12785	LOC_Os03g13840 // Senescence-associated protein, expressed
		Os.51147.1.S1_at	7.79248	3.72709	0.478294	LOC_Os03g16960 // cysteine-rich repeat secretory protein 55 precursor, putative, expressed
		Os.5583.1.S1_at	1.24211	0.300492	0.24192	LOC_Os03g19270 // universal stress protein family protein, expressed
		Os.53296.1.S1_at	3.52316	1.26363	0.358663	LOC_Os04g09920 // Cytochrome P450 family protein, expressed
		Os.52150.1.S1_x_at	1.18154	2.91425	2.46648	LOC_Os04g45970 // Glutamate dehydrogenase, putative, expressed
		Os.28427.2.S1_x_at	0.236983	0.0397797	0.167859	LOC_Os05g12400 // BURP domain containing protein, expressed
		Os.28427.1.S1_x_at	0.331594	0.133917	0.403859	LOC_Os05g12640 // BURP domain containing protein, expressed
		Os.28427.1.S2_a_at	0.219042	0.0322521	0.147242	LOC_Os05g12640 // BURP domain containing protein, expressed
		Os.18463.1.S1_at	0.296732	0.70875	2.38852	LOC_Os05g37660 // transferase family protein, putative, expressed
		OsAffx.27442.1.S1_at	0.682522	3.03497	4.4467	LOC_Os06g03670 // dehydration-responsive element-binding protein 1A, putative, expressed
		Os.37006.1.S1_at	0.745614	0.341519	0.458037	LOC_Os06g11660 // Phosphate-induced protein 1 conserved region containing protein, expressed
		Os.11287.1.S1_at	18.9394	9.23203	0.487452	LOC_Os06g50930 // rhodanese-like domain containing protein, putative, expressed
		Os.6645.1.S1_at	2.22774	0.707416	0.317549	LOC_Os07g25050 // thionin-like peptide, putative, expressed
		Os.8648.1.S1_s_at	0.299226	0.678043	2.26599	LOC_Os08g37250 // patatin, putative, expressed
		Os.27702.2.A1_at	3.10593	0.806952	0.25981	LOC_Os09g10054 // disease resistance protein RPS2
		Os.27702.1.S1_x_at	2.89919	0.867673	0.299281	LOC_Os09g10054 // disease resistance protein RPS2
		Os.56234.1.S1_at	2.66956	1.18536	0.444027	LOC_Os09g32570 //alcohol dehydrogenase GroES-like domain containing protein, expressed
		Os.6812.1.S1_at	0.443417	0.122154	0.275483	LOC_Os10g21670 // dehydration stress-induced protein, putative, expressed
		Os.5338.1.S1_at	0.643887	0.278003	0.431758	LOC_Os10g30150 // universal stress protein family protein, expressed
		Os.12591.2.S1_x_at	0.810053	0.398869	0.492398	LOC_Os11g10480 // dehydrogenase, putative, expressed
		Os.57476.1.A1_x_at	0.854099	0.405067	0.474262	LOC_Os11g10480 //dehydrogenase, putative, expressed
		Os.8815.1.S1_at	0.475349	0.0869544	0.182928	LOC_Os11g10510 // dehydrogenase, putative, expressed
		Os.5230.1.S1_at	0.184494	0.389273	2.10995	LOC_Os11g30810 // Sulfotransferase domain containing protein, expressed
		Os.55420.1.A1_x_at	4.09814	1.20692	0.294504	LOC_Os11g37050 // Leucine Rich Repeat family protein, expressed
		Os.8178.1.S1_at	12.3783	2.96855	0.239818	LOC_Os11g37970 // WIP5 - Wound-induced protein precursor, expressed
		Os.18814.1.S1_at	4.05786	0.941969	0.232134	LOC_Os11g38580 // NBS-LRR type disease resistance protein, putative, expressed
		Os.18929.1.S1_s_at	2.15789	0.899913	0.417034	LOC_Os11g38580 // NBS-LRR type disease resistance protein, putative, expressed
		Os.2331.1.S1_x_at	0.746043	0.350626	0.469981	LOC_Os12g02040 // hypoxia-responsive family protein, putative, expressed
		OsAffx.32039.1.S1_x_at	0.518421	0.199491	0.384804	LOC_Os12g35610 // respiratory burst oxidase homolog, putative, expressed
	Metal homeostasis	Os.37783.1.S1_a_at	1.11845	2.87138	2.56728	LOC_Os12g38300 // metallothionein, putative, expressed
		Os.32714.1.S1_at	2.01025	0.966183	0.480628	LOC_Os03g17870 // metallothionein, putative, expressed
		OsAffx.14201.1.S1_at	1.01674	0.197498	0.194246	LOC_Os04g39360 // heavy metal transport/detoxification protein, putative, expressed
		OsAffx.26389.1.S1_at	4.10874	1.57004	0.382122	LOC_Os04g39300 // heavy metal transport/detoxification protein, putative, expressed
	Oxidative stress	Os.11218.1.S1_at	2.07351	4.3515	2.09862	LOC_Os07g44440 // peroxiredoxin, putative, expressed
		Os.55595.1.S1_at	9.57439	3.94823	0.412374	LOC_Os11g02100 // peroxidase precursor, putative, expressed
		Os.22086.1.S1_at	4.07503	1.958	0.480487	LOC_Os07g48020 // peroxidase precursor, putative, expressed
		Os.16558.1.S1_at	4.04636	1.50397	0.371685	LOC_Os01g73200 // peroxidase precursor, putative, expressed
		Os.47413.1.S1_x_at	2.34351	0.766827	0.327212	LOC_Os06g33100 // peroxidase precursor, putative, expressed
		Os.47413.1.S1_at	2.24356	0.657244	0.292947	LOC_Os06g33100// peroxidase precursor, putative, expressed
		Os.49627.1.S1_at	0.551457	0.175579	0.318392	LOC_Os06g37150 // L-ascorbate oxidase, putative, expressed
		Os.20260.1.S1_at	1.47494	0.150959	0.102349	LOC_Os01g22352 // peroxidase precursor, putative, expressed
		Os.4844.1.S1_at	4.83867	1.70541	0.352455	LOC_Os05g06970 // peroxidase precursor, putative, expressed
	Hormones	OsAffx.19104.1.S1_at	24.0241	2.97623	0.123885	LOC_Os11g31540 // BRASSINOSTEROID INSENSITIVE 1-associated receptor kinase 1 precursor, putative, expressed
		Os.10356.1.S1_at	2.60121	5.4148	2.08165	LOC_Os03g08320 // ZIM motif family protein, expressed
		Os.12206.1.S1_at	2.39531	1.10575	0.461629	LOC_Os07g03200 // Phytosulfokines 4 precursor, putative, expressed
		OsAffx.14625.1.S1_x_at	0.485782	0.195377	0.40219	LOC_Os05g10780 // aminotransferase, classes I and II, domain containing protein, expressed
		Os.45926.1.S1_s_at	0.260469	0.079941	0.306912	LOC_Os01g09700 // aminotransferase, classes I and II, domain containing protein, expressed
		Os.6034.1.S1_at	0.223618	0.0690788	0.308914	LOC_Os01g09700 // aminotransferase, classes I and II, domain containing protein, expressed
		Os.27439.2.S1_at	1.1265	0.481546	0.427473	LOC_Os05g34854 //gibberellin 20 oxidase 2, putative, expressed
		Os.4780.1.S1_at	0.825875	0.355735	0.430736	LOC_Os03g55290 // GASR3 - Gibberellin-regulated GASA/GAST/Snakin family protein precursor, expressed
		Os.18428.1.S1_at	0.213802	0.476857	2.23037	LOC_Os07g06880 //gibberellin receptor GID1L2, putative, expressed
		Os.54936.1.S1_at	15.7873	5.18911	0.328689	LOC_Os03g57640 // gibberellin receptor GID1L2, putative, expressed
		Os.22580.1.S1_s_at	0.90226	0.329674	0.365387	LOC_Os01g73250 // abscisic stress-ripening, putative, expressed
		OsAffx.11838.1.S1_x_at	1.07831	0.317035	0.29401	LOC_Os01g73250 // abscisic stress-ripening, putative, expressed
		OsAffx.17454.1.S1_s_at	0.25947	0.528313	2.03612	LOC_Os08g41290 // AIR12, putative, expressed
	PIs	Os.6620.1.S1_at	6.63854	1.39977	0.210855	LOC_Os03g52390 // type II proteinase inhibitor family protein, expressed
		Os.1043.1.S1_at	18.4662	3.4486	0.186752	LOC_Os01g42860 // subtilisin-chymotrypsin inhibitor 2, putative, expressed
		Os.38812.1.S1_at	19.1873	6.09824	0.317827	LOC_Os01g42860 // Proteinase inhibitor I13, potato inhibitor I family protein
	PR proteins	Os.418.1.S1_at	10.7645	3.94053	0.366068	LOC_Os01g28450 // Pathogenesis-related protein PRB1-3 precursor, putative, expressed
		Os.19861.1.S1_at	3.73686	1.24259	0.332523	LOC_Os07g03730 // Pathogenesis-related protein 1 precursor, putative, expressed
		Os.5031.1.S1_at	11.2825	1.99572	0.176887	LOC_Os12g36830 // pathogenesis-related protein 10, putative, expressed
		Os.2423.1.S1_at	16.5306	2.83752	0.171653	LOC_Os12g36850 // Pathogenesis-related protein Bet v I family protein, expressed
		Os.165.1.S1_at	11.6426	2.86708	0.246259	LOC_Os12g36880 // Pathogenesis-related protein Bet v I family protein, expressed
		Os.25329.1.A1_at	1.08664	3.82678	3.52165	LOC_Os12g43440 // Thaumatin-like protein precursor, putative, expressed
		Os.51641.1.S1_x_at	8.83727	1.35578	0.153417	LOC_Os07g03590 // Basic form of pathogenesis-related protein 1 precursor, putative, expressed
		Os.6867.1.S1_x_at	3.61693	0.945048	0.261285	LOC_Os12g43410 // Thaumatin-like protein precursor, putative
		Os.49615.1.S1_at	19.2517	3.3978	0.176493	LOC_Os03g45960 // thaumatin, putative, expressed
	Secondary metabolism	Os.32721.1.S1_at	0.127948	0.444054	3.47059	LOC_Os01g53330 // anthocyanidin 5,3-O-glucosyltransferase, putative, expressed
		Os.31778.1.S1_x_at	6.0186	1.35969	0.225915	LOC_Os01g61610 // flavonol synthase/flavanone 3-hydroxylase, putative, expressed
		Os.31778.2.S1_x_at	5.84863	1.36027	0.232578	LOC_Os01g61610 // flavonol synthase/flavanone 3-hydroxylase, putative, expressed
		Os.31778.2.S1_at	8.14497	1.44897	0.177898	LOC_Os01g61610 // flavonol synthase/flavanone 3-hydroxylase, putative, expressed
		Os.9776.1.S1_a_at	0.121088	0.329039	2.71734	LOC_Os03g32470 // leucoanthocyanidin dioxygenase, putative, expressed
		Os.2858.1.S1_at	0.236859	0.552911	2.33435	LOC_Os03g48060 // glutamine amidotransferase class-I family protein, expressed
		Os.50130.1.S1_at	0.0597122	0.494182	8.27607	LOC_Os04g02640 // Chalcone and stilbene synthases, N-terminal domain containing protein, expressed
		Os.16233.1.S1_a_at	13.4643	4.03195	0.299455	LOC_Os04g09900 // Terpene synthase, N-terminal domain containing protein, expressed
		Os.17316.1.S1_at	4.67743	2.17496	0.46499	LOC_Os04g49194 // naringenin,2-oxoglutarate 3-dioxygenase, putative, expressed
		OsAffx.14446.1.S1_s_at	13.5616	4.39878	0.324355	LOC_Os04g56910 // Transferase family protein, expressed
		Os.14616.1.S1_at	3.61492	11.7102	3.23939	LOC_Os07g34260 // Chalcone and stilbene synthases, N-terminal domain containing protein, expressed
		Os.6411.2.S1_at	0.281339	0.9388	3.3369	LOC_Os07g42250 // Strictosidine synthase family protein, expressed
		Os.12381.1.S1_s_at	0.00993242	0.0208613	2.10033	LOC_Os07g44250 // Dirigent-like protein, expressed
		Os.17812.1.S1_at	0.206593	0.511465	2.47572	LOC_Os10g12080 // Cytochrome P450 98A1, putative
		Os.46551.1.S1_at	0.0952169	0.0430649	0.452282	LOC_Os10g17260 // Flavonoid 3'-monooxygenase, putative, expressed
		Os.46341.1.S1_at	1.05592	0.346028	0.327704	LOC_Os10g23310 // Transferase family protein, expressed
		Os.23008.1.S1_at	2.93911	1.29018	0.438972	LOC_Os10g39710 // Strictosidine synthase family protein, expressed
		Os.28435.4.S1_x_at	5.91785	2.58431	0.436697	LOC_Os10g40934 // flavonol synthase/flavanone 3-hydroxylase, putative, expressed
		Os.55746.1.S1_at	4.79506	2.36564	0.493349	LOC_Os11g28530 // Terpene synthase family, metal binding domain containing protein, expressed
		Os.12416.1.S1_at	0.387107	0.0570256	0.147313	LOC_Os11g32650 // Chalcone synthase, putative, expressed
		Os.54454.1.S1_at	0.516225	0.175494	0.339956	LOC_Os11g32650 // chalcone synthase, putative, expressed
		Os.7850.1.S1_at	0.0283291	0.0574124	2.02662	LOC_Os11g42550 // Dirigent-like protein, expressed
		Os.6354.1.S1_at	0.02893	0.0766147	2.64828	LOC_Os12g02370 // Chalcone-flavanone isomerase family protein, expressed
		Os.17659.1.S1_at	31.3257	1.60304	0.0511733	LOC_Os12g15680 // laccase precursor protein, putative, expressed
Signal transduction		OsAffx.3927.1.S1_at	52.5579	25.6371	0.487788	LOC_Os04g28160 // Response regulator receiver domain containing protein, expressed
		Os.11301.1.S1_at	3.91232	1.7466	0.446437	LOC_Os11g04560 // calmodulin-like protein 1, putative, expressed
		OsAffx.11871.1.S1_s_at	2.88757	1.37525	0.476264	LOC_Os02g03020 // EF hand family calcium-binding protein, putative, expressed
		Os.49503.1.S1_at	2.74464	5.94199	2.16495	LOC_Os03g27080 // calmodulin-binding transcription activator 2, putative, expressed
		Os.5044.1.S1_at	1.96635	4.86446	2.47384	LOC_Os01g50410 // STE_MEKK_ste11_MAP3K.6, expressed
		Os.1411.1.S1_at	6.21175	1.43116	0.230396	LOC_Os01g10890 // CAMK_KIN1/SNF1/Nim1_like.8, expressed
		Os.11617.1.S1_at	0.474376	1.23617	2.60588	LOC_Os05g49140 // CGMC_MAPKCMGC_2.8, expressed
		Os.8889.1.S1_at	2.23631	1.11745	0.499684	LOC_Os05g50180 // OsCML14 - Calmodulin-related calcium sensor protein, expressed
		Os.49819.1.S1_at	0.424376	0.923763	2.17675	LOC_Os11g36200 // receptor-like protein kinase 2 precursor, putative, expressed
		Os.26938.1.A1_at	2.96053	0.868519	0.293366	LOC_Os02g42150 // OsWAK14 - OsWAK receptor-like protein kinase, expressed
		Os.27767.1.A1_s_at	2.00011	0.726682	0.363322	LOC_Os04g29680 // OsWAK38 - OsWAK receptor-like protein kinase, expressed
		Os.7690.1.S1_at	0.152416	0.387185	2.54032	LOC_Os11g34720 // Ser/Thr protein phosphatase family protein, expressed
		Os.37007.1.S1_at	0.0535389	0.117211	2.18927	LOC_Os01g41730 // serine/threonine-protein kinase, putative, expressed
		OsAffx.14981.1.S1_at	0.216219	0.433844	2.0065	LOC_Os05g36050 // serine/threonine-protein kinase, putative, expressed
		OsAffx.26237.1.S1_at	0.997543	0.233665	0.234241	LOC_Os04g29770 // wall-associated receptor kinase-like 3 precursor, putative, expressed
		Os.21831.1.S1_at	0.382205	0.941618	2.46364	LOC_Os02g02540 // Glutamate receptor 3.3 precursor, putative, expressed
Trancription factors		Os.10411.1.S1_at	6.59485	3.00063	0.454997	LOC_Os01g62190 // Zinc finger, C2H2 type family protein, expressed
		Os.31975.1.S1_x_at	2.52074	1.22528	0.486079	LOC_Os05g10670 // Zinc finger C-x8-C-x5-C-x3-H type family protein, expressed
		Os.51596.1.S1_at	0.313006	0.63217	2.01967	LOC_Os07g39310 // Zinc finger, C2H2 type family protein, expressed
		Os.4804.1.S1_at	3.43871	1.63159	0.474478	LOC_Os06g07030 // AP2 domain containing protein, expressed
		Os.38447.1.S1_s_at	3.35295	1.45951	0.435292	LOC_Os06g07030 // AP2 domain containing protein, expressed
		Os.5816.1.S1_at	0.486875	1.37593	2.82605	LOC_Os09g35010 // AP2 domain containing protein, expressed
		Os.7512.1.S1_at	1.69794	3.46381	2.04001	LOC_Os04g56990 // myb-like DNA-binding domain, SHAQKYF class family protein, expressed
		Os.5335.1.S1_at	0.284842	0.695726	2.44249	LOC_Os04g49450 // myb-like DNA-binding domain, SHAQKYF class family protein, expressed
		Os.3389.2.S1_at	0.0302593	0.0735615	2.43103	LOC_Os12g03150 // Myb-like DNA-binding domain containing protein, expressed
		Os.21231.1.S1_at	0.600285	0.162694	0.271028	LOC_Os01g38610 // Helix-loop-helix DNA-binding domain containing protein, expressed
		Os.6043.1.S1_at	0.360533	0.789732	2.19046	LOC_Os04g23550 // Helix-loop-helix DNA-binding domain containing protein, expressed
		OsAffx.11963.1.S1_at	5.39631	2.63835	0.488918	LOC_Os02g09830 // bZIP transcription factor family protein, expressed
		Os.25606.1.S1_at	4.40911	2.0161	0.457259	LOC_Os09g25060 // WRKY DNA binding domain containing protein, expressed
		Os.2353.2.S1_at	3.2937	1.29666	0.39368	LOC_Os03g33020 // WRKY DNA binding domain containing protein, expressed
		Os.33131.1.A1_at	2.17837	1.04781	0.481007	LOC_Os03g20550 // WRKY DNA binding domain containing protein, expressed
		Os.22665.1.S1_at	2.78182	0.820161	0.294829	LOC_Os03g01890 // START domain containing protein, expressed
		Os.33874.2.A1_x_at	8.87483	3.63454	0.409533	LOC_Os07g44830 // proline-rich family protein, putative, expressed
		Os.21932.1.S1_at	2.49106	1.08395	0.435134	LOC_Os10g42130 // no apical meristem, putative, expressed
		Os.19369.1.S1_at	2.29709	0.94271	0.410393	LOC_Os12g05990 // No apical meristem protein, expressed
		Os.53807.1.S2_at	1.0115	2.1571	2.13259	LOC_Os04g11830 // PCF2 DNA binding protein, putative, expressed
		Os.34471.1.S1_at	0.0901511	0.464106	5.14809	LOC_Os01g64310 // NAC-domain containing protein 90, putative, expressed
		Os.10398.1.S2_at	2.48352	0.898114	0.36163	LOC_Os03g08480 // rho termination factor, N-terminal domain containing protein, expressed
Transporter		Os.1479.1.S1_at	0.871132	0.14471	0.166118	LOC_Os07g48980 // Nicotianamine synthase 3, putative, expressed
		Os.9303.1.S1_at	0.5586	0.201799	0.361258	LOC_Os02g46460 // peptide transporter PTR3-A, putative, expressed
		Os.55618.1.S1_at	0.832831	0.411456	0.494045	LOC_Os07g37454 // urate anion exchanger, putative, expressed
		Os.17416.1.S1_at	0.217199	0.495124	2.27959	LOC_Os01g17214 // major facilitator superfamily antiporter, putative, expressed
		Os.12010.1.S1_x_at	2.25908	0.857342	0.379509	LOC_Os02g57920 // Cation transporter/ATPase, N-terminus family protein, expressed
		Os.13980.1.S1_at	2.99825	0.917458	0.305998	LOC_Os09g09830 // heavy metal-associated domain containing protein, expressed
		Os.53485.1.S1_at	4.49376	0.960473	0.213735	LOC_Os03g07170 // lactose permease, putative, expressed
		Os.26781.1.S1_at	2.4769	1.21075	0.488814	LOC_Os05g18294 // SEC14 cytosolic factor family protein, putative, expressed
		Os.46447.1.S1_at	2.54721	1.24337	0.488132	LOC_Os10g33210 // peptide transporter PTR3-A, putative, expressed
		Os.11639.1.S1_at	0.435838	1.31119	3.00843	LOC_Os06g05130 // Myristoyl-acyl carrier protein thioesterase, chloroplast precursor, putative, expressed
		Os.5349.1.S1_at	4.28877	1.72377	0.401927	LOC_Os11g37700 // ABC transporter, putative, expressed
		Os.15092.1.S1_at	1.31615	2.73395	2.07723	LOC_Os09g31130 // sodium/dicarboxylate cotransporter, putative, expressed
		Os.50175.2.S1_at	1.40902	2.9823	2.11657	LOC_Os04g51820 // Cation transport protein, expressed
		Os.32298.1.S1_at	2.70078	5.44196	2.01496	LOC_Os03g08880 // purine permease, putative, expressed
		Os.35524.1.S3_at	2.0613	5.96534	2.89398	LOC_Os01g65130 // peptide transporter, putative, expressed
		Os.2617.2.S1_a_at	39.0785	15.7692	0.403527	LOC_Os06g48810 // high-affinity sodium transporter, putative, expressed
Others		Os.45974.1.A1_at	12.8734	5.70242	0.442963	LOC_Os01g57800 // retrotransposon protein, putative, unclassified
		Os.50472.2.S1_x_at	2.00117	0.751896	0.375729	LOC_Os04g17530 // retrotransposon, putative, centromere-specific
		Os.12990.1.S1_x_at	0.142324	0.448829	3.15356	LOC_Os03g50970 // retrotransposon protein, putative, Ty1-copia subclass, expressed
		Os.28110.1.S1_x_at	0.167331	0.38319	2.29001	LOC_Os04g55710 // transposon protein, putative, unclassified, expressed
		Os.28110.3.S1_at	0.113703	0.310595	2.73163	LOC_Os04g55710 // transposon protein, putative, unclassified, expressed
		Os.11065.1.A1_at	1.08618	0.379121	0.349041	LOC_Os03g19600 // retrotransposon protein, putative, Ty3-gypsy subclass, expressed
		Os.8570.3.S1_s_at	0.844501	0.292779	0.346688	LOC_Os03g19600 // retrotransposon protein, putative, Ty3-gypsy subclass, expressed
		Os.46334.1.S1_at	2.94126	0.863722	0.293657	LOC_Os10g20480 // transposon protein, putative, CACTA, En/Spm sub-class, expressed
		Os.27435.1.S1_x_at	2.38857	0.920117	0.385216	LOC_Os07g13430 // transposon protein, putative, CACTA, En/Spm sub-class
		Os.6645.1.S1_s_at	2.42544	1.10179	0.454263	LOC_Os07g24940 // transposon protein, putative, CACTA, En/Spm sub-class
		Os.32248.1.S1_at	0.216063	0.437563	2.02516	LOC_Os01g09860 // retrotransposon protein, putative, unclassified, expressed
		Os.27163.1.A1_at	0.819584	2.19155	2.67398	LOC_Os04g53750 // retrotransposon protein, putative, Ty3-gypsy subclass, expressed
		Os.27163.2.S1_at	1.30211	2.64361	2.03026	LOC_Os11g12240 // retrotransposon protein, putative, unclassified, expressed
		Os.53180.1.S1_at	13.3507	1.01151	0.0757648	LOC_Os08g40660 // retrotransposon protein, putative, unclassified, expressed
		Os.10255.1.S1_s_at	3.04799	0.443666	0.14556	LOC_Os01g37350 // retrotransposon protein, putative, Ty3-gypsy subclass, expressed
		Os.4742.1.S2_at	1.15676	2.56597	2.21824	LOC_Os07g04530 // GYF domain containing protein, expressed
		Os.7622.1.S1_at	1.03396	2.27335	2.19868	LOC_Os04g44510 // GEM, putative, expressed
		Os.9046.1.S1_at	0.455875	1.34579	2.9521	LOC_Os10g22980 // Leucine Rich Repeat family protein, expressed
		Os.9046.1.S1_x_at	0.471865	1.20456	2.55276	LOC_Os10g22980 // Leucine Rich Repeat family protein, expressed
		Os.27788.1.S1_at	0.949865	0.421014	0.443235	LOC_Os06g41450 // VQ motif family protein, expressed
		Os.9713.1.S1_at	0.864789	0.387583	0.448182	LOC_Os05g51690 // CCT motif family protein, expressed
		OsAffx.25888.1.S1_x_at	3.18907	1.55825	0.488621	LOC_Os04g05500 // MEGL8 - Maternally expressed gene MEG family protein precursor, expressed
		Os.54430.1.S1_at	0.456566	0.214995	0.470895	LOC_Os02g37200 // hydrophobin, putative, expressed
Unknown		OsAffx.21964.1.S1_at	0.849232	0.391992	0.461584	CT834849
		Os.30376.1.S1_at	4.08292	1.99226	0.487949	LOC_Os01g02130 // expressed protein
		OsAffx.23206.1.S1_x_at	2.81962	1.35185	0.479442	LOC_Os01g11800 // hypothetical protein
		Os.25276.1.S1_at	2.78508	1.2374	0.444295	LOC_Os01g13070 // expressed protein
		Os.1224.1.S1_at	0.228997	0.0994787	0.434411	LOC_Os01g13690 // expressed protein
		Os.31233.2.S1_at	0.313696	0.103891	0.331184	LOC_Os01g16140 // expressed protein
		Os.10335.1.S1_at	1.01334	0.482126	0.475781	LOC_Os01g38190 // expressed protein
		OsAffx.23641.1.S1_at	0.59451	0.275137	0.462796	LOC_Os01g43230 // expressed protein
		Os.11717.1.S1_a_at	3.13962	1.43274	0.45634	LOC_Os01g50450 // expressed protein
		Os.4633.1.S1_at	1.15696	0.462641	0.399876	LOC_Os01g59970 // expressed protein
		Os.10102.1.S1_at	0.0395052	0.0875516	2.21621	LOC_Os01g64380 // expressed protein
		Os.12038.1.S1_at	2.18914	4.43938	2.02791	LOC_Os01g65700 // expressed protein
		Os.53542.1.S1_x_at	1.36776	0.48524	0.354769	LOC_Os01g70240 // expressed protein
		Os.53542.1.S1_at	1.34017	0.480072	0.358218	LOC_Os01g70240 // expressed protein
		OsAffx.11813.1.S1_at	0.089689	0.206137	2.29835	LOC_Os01g71170 // expressed protein
		Os.32596.3.S1_x_at	7.59256	1.94643	0.25636	LOC_Os01g71624 // expressed protein
		Os.20313.1.S1_s_at	0.09797	0.20455	2.08789	LOC_Os01g72290 // expressed protein
		Os.20313.2.S1_x_at	0.0408599	0.102515	2.50894	LOC_Os01g72290 // expressed protein
		Os.51557.1.S1_at	2.55682	0.910463	0.356092	LOC_Os02g11705 // expressed protein
		Os.8558.1.S1_at	0.628553	0.227905	0.362587	LOC_Os02g11770 // hypothetical protein
		Os.12063.1.S1_at	6.60856	3.13375	0.474195	LOC_Os02g11859 // expressed protein
		Os.55448.1.S1_at	4.25072	1.85341	0.436023	LOC_Os02g11870 // expressed protein
		Os.7007.1.S1_at	2.20589	0.837757	0.379782	LOC_Os02g12180 // hypothetical protein
		Os.55235.1.S1_at	0.46215	0.225607	0.488167	LOC_Os02g30380 // expressed protein
		Os.37365.1.S1_at	2.8719	1.16507	0.405679	LOC_Os02g43519 // expressed protein
		Os.57343.1.S1_at	0.932806	2.01113	2.156	LOC_Os02g50110 // expressed protein
		Os.15850.1.S1_at	0.0826701	0.170956	2.06793	LOC_Os03g05334 // expressed protein
		Os.11808.2.S1_at	3.10224	1.33898	0.431618	LOC_Os03g06580 // expressed protein
		Os.14248.1.S1_at	2.13807	0.941492	0.440347	LOC_Os03g08250 // expressed protein
		Os.51546.1.S1_at	0.315272	0.84432	2.67807	LOC_Os03g08520 // expressed protein
		Os.50249.2.S1_at	1.29715	2.62012	2.0199	LOC_Os03g21640 // expressed protein
		Os.33602.1.S1_at	0.254655	0.597361	2.34577	LOC_Os03g47640 // expressed protein
		Os.16532.1.S1_at	6.74742	1.46139	0.216585	LOC_Os03g52370 // expressed protein
		Os.13866.1.S1_at	0.124884	0.405243	3.24496	LOC_Os03g55670 // expressed protein
		Os.428.1.S1_at	0.861299	0.365505	0.424365	LOC_Os03g55770 // expressed protein
		Os.26469.1.S1_at	0.316104	0.686857	2.17288	LOC_Os03g56220 // expressed protein
		Os.48020.1.S1_at	5.32881	2.65456	0.498153	LOC_Os03g56660 // expressed protein
		Os.12392.1.S1_at	0.208076	0.0832661	0.400172	LOC_Os03g59210 // hypothetical protein
		Os.9886.1.S1_at	1.2774	3.5441	2.77447	LOC_Os04g02530 // hypothetical protein
		Os.37386.1.S1_at	4.36984	1.9038	0.435669	LOC_Os04g03164 // expressed protein
		Os.15125.1.S1_x_at	3.13248	1.00146	0.319702	LOC_Os04g07260 // hypothetical protein
		OsAffx.13763.1.S1_at	2.19435	0.767346	0.349692	LOC_Os04g10924 // hypothetical protein
		OsAffx.25974.1.S1_at	2.58011	0.590937	0.229035	LOC_Os04g10940 // hypothetical protein
		OsAffx.13793.1.S1_at	2.59939	1.25194	0.481627	LOC_Os04g12840 // expressed protein
		Os.54602.1.S1_s_at	0.905591	0.361042	0.39868	LOC_Os04g32850 // expressed protein
		Os.27244.1.A1_s_at	0.993378	0.345791	0.348096	LOC_Os04g32850 // expressed protein
		Os.52728.1.S1_at	0.325007	0.735415	2.26277	LOC_Os04g37880 // expressed protein
		Os.52058.1.S1_at	6.52558	2.70023	0.413791	LOC_Os04g46600 // expressed protein
		Os.12791.1.S1_a_at	0.233409	0.0497833	0.213288	LOC_Os05g02070 // expressed protein
		Os.12791.2.S1_a_at	0.257064	0.0458801	0.178477	LOC_Os05g02070 // expressed protein
		Os.12791.2.S1_x_at	0.223223	0.0370903	0.166158	LOC_Os05g02070 // expressed protein
		Os.12791.4.S1_x_at	0.238648	0.0588272	0.246502	LOC_Os05g02070 // expressed protein
		Os.14153.3.S1_x_at	0.231433	0.0852383	0.368307	LOC_Os05g02070 // expressed protein
		Os.55368.1.S1_at	5.13957	2.10641	0.409843	LOC_Os05g05290 // expressed protein
		Os.5214.1.S2_at	0.394806	0.843361	2.13614	LOC_Os05g32130 // hypothetical protein
		Os.7382.1.S1_at	0.938811	0.305429	0.325336	LOC_Os05g46950 // expressed protein
		Os.54463.1.S1_at	4.38164	2.05691	0.469438	LOC_Os05g48680 // expressed protein
		Os.27218.1.A1_at	21.4884	7.06547	0.328804	LOC_Os05g49940 // expressed protein
		Os.38806.1.A1_x_at	8.53834	3.29367	0.38575	LOC_Os06g04230 // expressed protein
		Os.4773.1.S1_at	9.0318	3.70105	0.409779	LOC_Os06g04240 // expressed protein
		Os.39960.1.S1_at	3.15781	1.3225	0.418804	LOC_Os06g09970 // hypothetical protein
		Os.50213.1.S1_at	2.60053	6.94077	2.66898	LOC_Os06g15730 // expressed protein
		Os.16879.1.S1_at	8.76548	1.6582	0.189174	LOC_Os06g20820 // expressed protein
		Os.10743.1.S1_at	3.58451	1.36473	0.380728	LOC_Os06g33200 // expressed protein
		OsAffx.15818.1.S1_at	3.86336	1.40955	0.364852	LOC_Os06g38350 // hypothetical protein
		OsAffx.5049.1.S1_s_at	11.3744	3.19569	0.280955	LOC_Os06g38660 // expressed protein
		Os.7966.1.S1_at	15.3871	3.0909	0.200877	LOC_Os06g38660 // expressed protein
		OsAffx.5049.1.S1_at	17.8788	3.07033	0.17173	LOC_Os06g38660 // expressed protein
		Os.40049.1.S1_at	11.0158	3.44552	0.312779	LOC_Os06g46160 // expressed protein
		Os.56964.1.S1_at	0.912106	0.144155	0.158046	LOC_Os06g46980 // expressed protein
		Os.51588.1.S1_x_at	0.992102	0.443391	0.446921	LOC_Os07g01300 // expressed protein
		Os.51588.1.S1_at	0.894472	0.425515	0.475716	LOC_Os07g01300 // expressed protein
		Os.17974.1.S1_at	1.2432	2.46522	1.98297	LOC_Os07g01904 // expressed protein
		Os.16140.1.S1_at	2.67973	1.04893	0.391433	LOC_Os07g04450 // expressed protein
		Os.34789.1.S1_at	2.53072	1.21757	0.481116	LOC_Os07g11300 // hypothetical protein
		Os.33350.1.S1_x_at	0.389269	1.53966	3.95526	LOC_Os07g22494 // expressed protein
		OsAffx.28541.1.S1_at	1.07633	2.15076	1.99823	LOC_Os07g22660 // hypothetical protein
		Os.32488.1.S1_at	0.203183	0.492721	2.42501	LOC_Os07g23120 // expressed protein
		Os.6516.1.S1_at	0.131481	0.447641	3.40462	LOC_Os07g33280 // expressed protein
		Os.18406.1.S1_at	8.45426	2.43521	0.288045	LOC_Os07g40220 // expressed protein
		Os.50018.1.S1_at	0.623284	0.287742	0.461655	LOC_Os07g47750 // expressed protein
		OsAffx.16877.1.S1_at	0.794639	0.320774	0.403672	LOC_Os08g07490 // expressed protein
		Os.51406.1.S1_at	5.79553	2.68738	0.463699	LOC_Os08g07690 // expressed protein
		Os.57361.1.S1_at	1.948	7.48208	3.8409	LOC_Os08g13400 // hypothetical protein
		Os.9845.1.S1_at	2.58175	1.18589	0.459334	LOC_Os08g32690 // expressed protein
		Os.50889.1.S1_at	4.7422	2.26746	0.478145	LOC_Os08g38150 // expressed protein
		Os.46444.1.S1_x_at	2.55677	1.25471	0.49074	LOC_Os09g07154 // expressed protein
		Os.27703.1.S1_s_at	0.0837331	0.039033	0.46616	LOC_Os09g13650 // expressed protein
		Os.22832.1.S1_at	1.07478	0.393454	0.366079	LOC_Os09g24620 // expressed protein
		Os.53428.1.S1_at	0.60035	0.294939	0.491278	LOC_Os09g26370 // expressed protein
		Os.46728.1.S1_at	8.69903	2.84314	0.326835	LOC_Os10g04800 // hypothetical protein
		OsAffx.20651.1.S1_at	1.00742	0.399021	0.396083	LOC_Os10g11022 // hypothetical protein
		Os.6177.1.S2_a_at	4.00298	1.9098	0.477094	LOC_Os10g14180 // expressed protein
		Os.6177.3.S1_at	3.33929	1.23909	0.371064	LOC_Os10g14180 // expressed protein
		Os.46565.1.S1_at	0.180189	0.385548	2.13969	LOC_Os10g31240 // expressed protein
		Os.14210.1.A1_at	0.0875824	0.425998	4.86397	LOC_Os10g36360 // expressed protein
		Os.46540.1.S1_at	3.54551	1.7684	0.498772	LOC_Os10g41060 // expressed protein
		Os.46574.1.S1_at	3.54902	0.882914	0.248777	LOC_Os10g42040 // expressed protein
		Os.5318.1.S1_a_at	0.211877	0.0869277	0.410275	LOC_Os10g42610 // expressed protein
		Os.46857.1.S1_at	1.39237	2.85408	2.0498	LOC_Os10g42770 // expressed protein
		Os.7189.1.S1_at	0.217036	0.562716	2.59274	LOC_Os11g04000 // expressed protein
		Os.8637.1.S1_at	3.13371	1.4816	0.472795	LOC_Os11g09350 // expressed protein
		Os.46334.1.S1_x_at	2.7806	0.975985	0.350998	LOC_Os11g26290 // hypothetical protein
		OsAffx.7243.1.S1_s_at	2.36813	0.738941	0.312035	LOC_Os11g29210 // expressed protein
		Os.20242.1.S1_at	2.06048	0.722271	0.350536	LOC_Os11g29210 // expressed protein
		Os.6094.2.A1_s_at	2.34883	1.01771	0.433282	LOC_Os11g38330 // expressed protein
		OsAffx.7337.1.S1_at	2.14471	0.703461	0.327999	LOC_Os11g38330 // expressed protein
		OsAffx.31368.1.S1_x_at	4.08376	1.06064	0.259722	LOC_Os11g38440 // expressed protein
		OsAffx.31409.1.S1_s_at	1.3139	0.281072	0.213923	LOC_Os11g40660 // hypothetical protein
		Os.57319.1.S1_at	2.0167	0.892148	0.442381	LOC_Os12g24084 // expressed protein
		Os.36283.1.S1_at	12.0417	5.29924	0.440073	LOC_Os12g25090 // expressed protein
		Os.5390.1.S1_at	0.581777	0.149939	0.257725	LOC_Os12g33130 // expressed protein
		Os.50198.1.S1_at	2.70463	1.2389	0.458064	LOC_Os12g40180 // expressed protein
		Os.20183.1.S1_at	2.16121	0.821959	0.380323	LOC_Os12g41410 // hypothetical protein
		Os.49172.1.S1_at	1.3002	5.2537	4.0407	LOC_Os12g41560 // expressed protein
		OsAffx.7879.1.S1_at	0.159807	0.347939	2.17725	LOC_Os12g43510 // expressed protein
		OsAffx.13041.1.S1_x_at	0.192786	0.414861	2.15193	no description avaliable
