# Supplementary material for: Comparing Gene Expression Profiles Between Bt and non-Bt Rice in Response to Brown Planthopper Infestation
Source: Front Plant Sci. 2015 Dec 24;6:1181. doi: 10.3389/fpls.2015.01181 (PMC4689863; doi:10.3389/fpls.2015.01181)
Supplement: Supplementary file 4 [file Table4.XLSX]

## Sheet: Sheet1
Supplementary Table S4. Genes probably related to the impact of Bt rice on BPH performance.
Probe Set ID	Fold Change value (BPH-infested/non-infested)		Gene ID & Annotation
	non-Bt	Bt
36 genes (38 probe-sets) upregulated only in Bt rice
Os.57361.1.S1_at	1.948	7.48208	LOC_Os08g13400 // hypothetical protein
Os.12535.1.S1_at	1.76925	6.26155	LOC_Os01g52230 // Phosphatase, putative, expressed
Os.5044.1.S1_at	1.96635	4.86446	LOC_Os01g50410 // Protein kinase domain containing protein, expressed
Os.53670.1.S1_at	1.71006	4.67502	LOC_Os05g15880 // glycosyl hydrolase, putative, expressed
Os.25329.1.A1_at	1.08664	3.82678	LOC_Os12g43440 // Thaumatin-like protein precursor, putative, expressed
Os.9886.1.S1_at	1.2774	3.5441	LOC_Os04g02530 // Conserved hypothetical protein
Os.7512.1.S1_at	1.69794	3.46381	LOC_Os04g56990 // myb-like DNA-binding domain, SHAQKYF class family protein, expressed
Os.9538.1.S1_s_at	1.34365	3.41492	LOC_Os06g39870 // 26S protease regulatory subunit 8, putative, expressed
OsAffx.27442.1.S1_at	0.682522	3.03497	LOC_Os06g03670 // dehydration-responsive element-binding protein 1A, putative, expressed
Os.50175.2.S1_at	1.40902	2.9823	LOC_Os04g51820 // Cation transport protein, expressed
Os.52150.1.S1_x_at	1.18154	2.91425	LOC_Os04g45970 // Glutamate dehydrogenase, putative, expressed
Os.37783.1.S1_a_at	1.11845	2.87138	LOC_Os12g38300 // Metallothionein-like protein 1, putative, expressed
Os.46857.1.S1_at	1.39237	2.85408	LOC_Os10g42770 // expressed protein
Os.18714.1.S1_a_at	1.30225	2.77091	LOC_Os10g14920 // nodulin MtN21 family protein, putative, expressed
Os.5601.1.S1_at	1.34311	2.74935	LOC_Os09g32290 // Sarcosine oxidase, putative, expressed
Os.15092.1.S1_at	1.31615	2.73395	LOC_Os09g31130 // sodium/dicarboxylate cotransporter, putative, expressed
Os.39066.1.S1_at	1.01181	2.69335	LOC_Os05g31140 // Lichenase II precursor, putative, expressed
Os.26479.2.S1_at	0.835338	2.66491	LOC_Os01g72430 // NADPH quinone oxidoreductase 1, putative, expressed
Os.29825.1.S1_a_at	1.26078	2.65332	LOC_Os08g38710 // Raffinose synthase or seed imbibition protein Sip1 containing protein, expressed
Os.27163.2.S1_at	1.30211	2.64361	LOC_Os11g12240 // retrotransposon protein, putative, unclassified, expressed
Os.50249.2.S1_at	1.29715	2.62012	LOC_Os03g21640 // expressed protein
Os.4742.1.S2_at	1.15676	2.56597	LOC_Os07g04530 // GYF domain containing protein, expressed
Os.2209.1.S1_at	1.25255	2.54512	LOC_Os08g08980 // Germin-like protein subfamily 1 member 7 precursor, putative, expressed
Os.17974.1.S1_at	1.2432	2.46522	LOC_Os07g01904 // expressed protein
Os.14835.2.S1_at	1.06938	2.35144	LOC_Os02g31080 // hydroxyproline-rich glycoprotein family protein, putative, expressed
Os.38060.1.S1_a_at	1.10192	2.34134	LOC_Os01g46570 // CTP synthase, putative, expressed
Os.49077.1.A1_at	1.14316	2.30432	LOC_Os03g45390 // Glucan endo-1,3-beta-glucosidase 5 precursor, putative, expressed
Os.7622.1.S1_at	1.03396	2.27335	LOC_Os04g44510 // GEM, putative, expressed
Os.27163.1.A1_at	0.819584	2.19155	LOC_Os04g53750 // retrotransposon protein, putative, Ty3-gypsy subclass, expressed
Os.38060.2.S1_x_at	0.975092	2.15849	LOC_Os01g46570 // CTP synthase, putative, expressed
Os.53807.1.S2_at	1.0115	2.1571	LOC_Os04g11830 // PCF2 DNA binding protein, putative, expressed
OsAffx.28541.1.S1_at	1.07633	2.15076	LOC_Os07g22660 // hypothetical protein
Os.13835.2.S3_a_at	0.493235	2.14716	LOC_Os01g51920 // Choline/ethanolamine kinase family protein, expressed
Os.13835.2.S2_at	0.984573	2.14716	LOC_Os01g51920 // Similar to GmCK1p
Os.11266.1.S1_at	1.1106	2.13228	LOC_Os04g27060 // Auxin-induced protein PCNT115, putative, expressed
Os.9145.1.S1_at	0.589514	2.09503	LOC_Os05g09440 // NADP-dependent malic enzyme, chloroplast precursor, putative, expressed
Os.14831.2.S1_at	1.10359	2.01923	LOC_Os09g04440 // DNA-binding protein, putative, expressed
Os.57343.1.S1_at	0.932806	2.01113	LOC_Os02g50110 // expressed protein
62 genes (69 probe-sets) downregulated only in Bt rice
OsAffx.27459.2.S1_s_at	0.685328	0.104165	LOC_Os06g05000 // Early nodulin 93 ENOD93 protein, expressed
Os.38638.3.S1_x_at	0.957531	0.127312	LOC_Os06g05010 // Early nodulin 93, putative, expressed
Os.56964.1.S1_at	0.912106	0.144155	LOC_Os06g46980 // expressed protein
Os.1479.1.S1_at	0.871132	0.14471	LOC_Os07g48980 // Nicotianamine synthase 3, putative, expressed
Os.5390.1.S1_at	0.581777	0.149939	LOC_Os12g33130 // expressed protein
Os.20260.1.S1_at	1.47494	0.150959	LOC_Os01g22352 // peroxidase 2 precursor, putative, expressed
Os.21231.1.S1_at	0.600285	0.162694	LOC_Os01g38610 // Helix-loop-helix DNA-binding domain containing protein, expressed
Os.54454.1.S1_at	0.516225	0.175494	LOC_Os11g32650 // chalcone synthase, putative, expressed
Os.49627.1.S1_at	0.551457	0.175579	LOC_Os06g37150 // L-ascorbate oxidase, putative, expressed
OsAffx.14201.1.S1_at	1.01674	0.197498	LOC_Os04g39360 // heavy metal-associated domain containing protein, expressed
OsAffx.32039.1.S1_x_at	0.518421	0.199491	LOC_Os12g35610 // respiratory burst oxidase homolog, putative, expressed
Os.9303.1.S1_at	0.5586	0.201799	LOC_Os02g46460 // POT family protein, expressed
Os.27804.1.S1_at	0.628496	0.209077	LOC_Os08g10310 // SHR5-receptor-like kinase, putative, expressed
Os.10246.4.S1_x_at	0.571972	0.212341	LOC_Os06g06510 // Histone H3, putative, expressed
Os.7611.1.S1_at	0.737136	0.226615	LOC_Os03g06670 // Histone H2A.Z, putative, expressed
Os.11212.1.S1_at	1.13185	0.2279	LOC_Os07g18750 // LTPL42 - Protease inhibitor/seed storage/LTP family protein precursor, expressed
Os.8558.1.S1_at	0.628553	0.227905	LOC_Os02g11770 // hypothetical protein
OsAffx.26237.1.S1_at	0.997543	0.233665	LOC_Os04g29770 // Protein kinase domain containing protein
Os.35510.1.S1_at	0.516529	0.237486	LOC_Os02g01220 // Rhodanese-like domain containing protein, expressed
Os.50961.1.S1_at	1.04567	0.242419	LOC_Os03g58890 // oxidoreductase, 2OG-Fe oxygenase family protein, putative, expressed
Os.11244.3.S1_x_at	0.88405	0.274507	LOC_Os06g04200 // Granule-bound starch synthase 1, chloroplast precursor, putative, expressed
OsAffx.23641.1.S1_at	0.59451	0.275137	LOC_Os01g43230 // expressed protein
Os.16899.1.S1_at	0.717964	0.276445	LOC_Os07g30150 // phosphoribosyl transferase, putative, expressed
Os.5338.1.S1_at	0.643887	0.278003	LOC_Os10g30150 // universal stress protein family protein, expressed
OsAffx.31409.1.S1_s_at	1.3139	0.281072	LOC_Os11g40660 // hypothetical protein
Os.27520.1.S1_at	0.631945	0.28504	LOC_Os12g02320 // Nonspecific lipid-transfer protein 1 precursor, putative, expressed
Os.50018.1.S1_at	0.623284	0.287742	LOC_Os07g47750 // expressed protein
Os.10546.1.S1_s_at	0.900562	0.289185	LOC_Os09g34230 // UDP-glucoronosyl and UDP-glucosyl transferase family protein, expressed
Os.8570.3.S1_s_at	0.844501	0.292779	LOC_Os03g19600 // retrotransposon protein, putative, Ty3-gypsy subclass, expressed
Os.53428.1.S1_at	0.60035	0.294939	LOC_Os09g26370 // expressed protein
Os.21369.1.S1_at	1.74015	0.295604	LOC_Os08g32780 // Eukaryotic-type carbonic anhydrase family protein, expressed
Os.5583.1.S1_at	1.24211	0.300492	LOC_Os03g19270 // universal stress protein family protein, expressed
Os.7382.1.S1_at	0.938811	0.305429	LOC_Os05g46950 // expressed protein
OsAffx.11838.1.S1_x_at	1.07831	0.317035	LOC_Os01g73250 // abscisic stress-ripening, putative, expressed
Os.27281.1.S1_at	0.880397	0.317726	LOC_Os04g02620 // oxidoreductase, short chain dehydrogenase/reductase family protein, expressed
OsAffx.16877.1.S1_at	0.794639	0.320774	LOC_Os08g07490 // expressed protein
Os.22580.1.S1_s_at	0.90226	0.329674	LOC_Os01g73250 // abscisic stress-ripening, putative, expressed
Os.49281.1.S1_at	0.925965	0.330622	LOC_Os06g21240 // Glycine rich protein family protein, expressed
Os.10324.2.S1_at	0.988908	0.334666	LOC_Os04g39840 // Os4bglu10-beta-glucosidase homologue, similar to Os4Bglu12 exoglucanase/beta-glucosidase
Os.37006.1.S1_at	0.745614	0.341519	LOC_Os06g11660 // Phosphate-induced protein 1 conserved region containing protein, expressed
Os.27244.1.A1_s_at	0.993378	0.345791	LOC_Os04g32850 // expressed protein
Os.46341.1.S1_at	1.05592	0.346028	LOC_Os10g23310 // Transferase family protein, expressed
Os.2331.1.S1_x_at	0.746043	0.350626	LOC_Os12g02040 // Hypoxia induced protein conserved region containing protein, expressed
Os.4780.1.S1_at	0.825875	0.355735	LOC_Os03g55290 // Gibberellin-regulated protein 2 precursor, putative, expressed
Os.54602.1.S1_s_at	0.905591	0.361042	LOC_Os04g32850 // expressed protein
Os.49281.1.S1_s_at	0.830007	0.362357	LOC_Os06g21240 // Glycine rich protein family protein, expressed
Os.428.1.S1_at	0.861299	0.365505	LOC_Os03g55770 // expressed protein
Os.11065.1.A1_at	1.08618	0.379121	LOC_Os03g19600 // retrotransposon protein, putative, Ty3-gypsy subclass, expressed
Os.9713.1.S1_at	0.864789	0.387583	LOC_Os05g51690 // CCT motif family protein, expressed
Os.10310.1.S1_at	0.842664	0.390154	LOC_Os01g38359 // peptidyl-prolyl cis-trans isomerase, FKBP-type, putative, expressed
OsAffx.21964.1.S1_at	0.849232	0.391992	CT834849 // Oryza sativa (indica cultivar-group) cDNA clone:OSIGCPI016D17, full insert sequence
Os.22832.1.S1_at	1.07478	0.393454	LOC_Os09g24620 // expressed protein
Os.15390.1.S1_s_at	0.990696	0.394792	LOC_Os01g02870 // auxin-induced protein 5NG4, putative
Os.12591.2.S1_x_at	0.810053	0.398869	LOC_Os11g10480 // Alcohol dehydrogenase 1, putative, expressed
OsAffx.20651.1.S1_at	1.00742	0.399021	LOC_Os10g11022 // Conserved hypothetical protein
Os.57476.1.A1_x_at	0.854099	0.405067	LOC_Os11g10480 //dehydrogenase, putative, expressed
Os.55618.1.S1_at	0.832831	0.411456	LOC_Os07g37454 // urate anion exchanger, putative, expressed
Os.50554.1.S1_at	1.59661	0.415082	LOC_Os07g09630 // prolyl 4-hydroxylase alpha subunit-like protein, putative, expressed
Os.27788.1.S1_at	0.949865	0.421014	LOC_Os06g41450 // VQ motif family protein, expressed
Os.51588.1.S1_at	0.894472	0.425515	LOC_Os07g01300 // expressed protein
Os.51588.1.S1_x_at	0.992102	0.443391	LOC_Os07g01300 // expressed protein
Os.26455.2.S1_s_at	1.05365	0.452732	LOC_Os04g16790 // DNA-directed RNA polymerase alpha chain, putative, expressed
Os.4633.1.S1_at	1.15696	0.462641	LOC_Os01g59970 // expressed protein
Os.7631.1.S1_at	0.94109	0.465828	LOC_Os08g37130 // oxidoreductase, short chain dehydrogenase/reductase family domain containing protein
Os.53542.1.S1_at	1.34017	0.480072	LOC_Os01g70240 // expressed protein
Os.27439.2.S1_at	1.1265	0.481546	LOC_Os05g34854 // gibberellin 20 oxidase 2, putative, expressed
Os.43417.1.S1_at	1.06375	0.481999	LOC_Os01g12760 // Cytochrome P450 family protein, expressed
Os.10335.1.S1_at	1.01334	0.482126	LOC_Os01g38190 // expressed protein
Os.53542.1.S1_x_at	1.36776	0.48524	LOC_Os01g70240 // expressed protein
14 genes more induced in Bt rice than in non-Bt parent
Os.10356.1.S1_at	2.60121	5.4148	LOC_Os03g08320 // ZIM motif family protein, expressed
Os.11218.1.S1_at	2.07351	4.3515	LOC_Os07g44440 // peroxiredoxin, putative, expressed
Os.12038.1.S1_at	2.18914	4.43938	LOC_Os01g65700 // expressed protein
Os.14616.1.S1_at	3.61492	11.7102	LOC_Os07g34260 // Chalcone and stilbene synthases, N-terminal domain containing protein, expressed
Os.2210.1.S1_at	3.42164	12.2749	LOC_Os08g08970 // Germin-like protein subfamily 1 member 7 precursor, putative, expressed
Os.32298.1.S1_at	2.70078	5.44196	LOC_Os03g08880 // purine permease, putative, expressed
Os.34139.1.S1_at	3.26444	6.69147	LOC_Os08g04630 // EF hand family protein, expressed
Os.35524.1.S3_at	2.0613	5.96534	LOC_Os01g65130 // oligopeptide transporter, putative, expressed
Os.36104.1.S1_at	2.15263	4.39283	LOC_Os02g31030 // glycerophosphoryl diester phosphodiesterase family protein, putative, expressed
Os.49503.1.S1_at	2.74464	5.94199	LOC_Os03g27080 // calmodulin-binding transcription activator 2, putative, expressed
Os.50213.1.S1_at	2.60053	6.94077	LOC_Os06g15730 // expressed protein
Os.50837.1.S1_at	5.11891	11.6862	LOC_Os11g47560 // glycosyl hydrolase, putative, expressed
OsAffx.32253.1.S1_x_at	2.70259	6.8212	LOC_Os12g34130 // Mitochondrial ribosomal protein S3, putative
OsAffx.32254.1.A1_at	3.14334	6.95412	LOC_Os12g34054 // mitochondrial ribosomal protein S3, putative, expressed
47 genes (50 probe-sets) less supressed in Bt rice than in non-Bt parent
Os.10102.1.S1_at	0.0395052	0.0875516	LOC_Os01g64380 // expressed protein
Os.10772.1.S1_x_at	0.047925	0.0968657	LOC_Os06g06250 // GDSL-like Lipase/Acylhydrolase family protein, expressed
Os.11354.1.S1_at	0.109133	0.230028	LOC_Os04g51460 // xyloglucan endotransglucosylase/hydrolase protein 15precursor, putative, expressed
Os.11445.1.S1_at	0.00686477	0.0533519	LOC_Os06g35970 // meiosis 5, putative, expressed
Os.12381.1.S1_s_at	0.00993242	0.0208613	LOC_Os07g44250 // Dirigent-like protein, expressed
Os.12990.1.S1_x_at	0.142324	0.448829	LOC_Os03g50970 // retrotransposon protein, putative, Ty1-copia subclass, expressed
Os.13866.1.S1_at	0.124884	0.405243	LOC_Os03g55670 // expressed protein
Os.14210.1.A1_at	0.0875824	0.425998	LOC_Os10g36360 // expressed protein
Os.1437.1.S1_at	0.0477904	0.127474	LOC_Os01g06580 // Fasciclin domain containing protein, expressed
Os.14430.1.S1_at	0.0137418	0.0294654	LOC_Os02g20540 // fasciclin-like arabinogalactan protein 8 precursor, putative, expressed
Os.15850.1.S1_at	0.0826701	0.170956	LOC_Os03g05334 // expressed protein
Os.17416.1.S1_at	0.217199	0.495124	LOC_Os01g17214 // major facilitator superfamily antiporter, putative, expressed
Os.18428.1.S1_at	0.213802	0.476857	LOC_Os07g06880 //gibberellin receptor GID1L2, putative, expressed
Os.20313.1.S1_s_at	0.09797	0.20455	LOC_Os01g72290 // Germin-like protein subfamily 2 member 4 precursor, putative, expressed
Os.20313.2.S1_x_at	0.0408599	0.102515	LOC_Os01g72290 // Germin-like protein subfamily 2 member 4 precursor, putative, expressed
Os.27093.1.S1_at	0.0185201	0.0455899	LOC_Os02g56920 // CER1 protein, putative, expressed
Os.28110.1.S1_x_at	0.167331	0.38319	LOC_Os04g55710 // transposon protein, putative, unclassified, expressed
Os.28110.3.S1_at	0.113703	0.310595	LOC_Os04g55710 // transposon protein, putative, unclassified, expressed
Os.32248.1.S1_at	0.216063	0.437563	LOC_Os01g09860 // protein kinase family protein, putative, expressed
Os.32488.1.S1_at	0.203183	0.492721	LOC_Os07g23120 // expressed protein
Os.32721.1.S1_at	0.127948	0.444054	LOC_Os01g53330 // UDP-glucoronosyl and UDP-glucosyl transferase family protein, expressed
Os.3389.2.S1_at	0.0302593	0.0735615	LOC_Os12g03150 // Myb-like DNA-binding domain containing protein, expressed
Os.34471.1.S1_at	0.0901511	0.464106	LOC_Os01g64310 // NAC-domain containing protein 90, putative, expressed
Os.34624.1.S1_at	0.181122	0.458091	LOC_Os03g38540 // formiminotransferase-cyclodeaminase, putative, expressed
Os.37007.1.S1_at	0.0535389	0.117211	LOC_Os01g41730 // Protein kinase domain containing protein, expressed
Os.46565.1.S1_at	0.180189	0.385548	LOC_Os10g31240 // expressed protein
Os.46579.1.S1_at	0.134638	0.384722	LOC_Os10g20890 // LTPL137 - Protease inhibitor/seed storage/LTP family protein precursor, expressed
Os.46590.1.S1_at	0.0230039	0.0470331	LOC_Os10g01920 // Transferase family protein, expressed
Os.4697.1.S1_at	0.238788	0.495574	LOC_Os06g14510 // Glucose-6-phosphate isomerase, cytosolic B, putative, expressed
Os.50130.1.S1_at	0.0597122	0.494182	LOC_Os04g02640 // Chalcone and stilbene synthases, N-terminal domain containing protein, expressed
Os.50969.1.S1_at	0.0236879	0.0516107	LOC_Os03g46150 // Protease inhibitor/seed storage/LTP family protein, expressed
Os.5230.1.S1_at	0.184494	0.389273	LOC_Os11g30810 // Sulfotransferase domain containing protein, expressed
Os.5727.1.S1_at	0.0456645	0.110055	LOC_Os06g05550 // GDSL-like Lipase/Acylhydrolase family protein, expressed
Os.6354.1.S1_at	0.02893	0.0766147	LOC_Os12g02370 // Chalcone-flavanone isomerase family protein, expressed
Os.6363.1.S1_at	0.0766864	0.220983	LOC_Os10g38080 // Subtilisin N-terminal Region family protein, expressed
Os.6516.1.S1_at	0.131481	0.447641	LOC_Os07g33280 // expressed protein
Os.7452.1.S1_at	0.0417089	0.0971259	LOC_Os05g38220 // oxidoreductase, aldo/keto reductase family protein
Os.7452.3.S1_at	0.0529246	0.142243	LOC_Os05g38230 // oxidoreductase, aldo/keto reductase family protein, putative, expressed
Os.7690.1.S1_at	0.152416	0.387185	LOC_Os11g34720 // Ser/Thr protein phosphatase family protein, expressed
Os.7850.1.S1_at	0.0283291	0.0574124	LOC_Os11g42550 // Dirigent-like protein, expressed
Os.8458.1.S1_s_at	0.111998	0.285288	LOC_Os04g05050 // pectate lyase 8 precursor, putative, expressed
Os.9201.2.S1_x_at	0.110763	0.22172	LOC_Os02g40010 // Adenine phosphoribosyltransferase 2, putative, expressed
Os.9776.1.S1_a_at	0.121088	0.329039	LOC_Os03g32470 // leucoanthocyanidin dioxygenase, putative, expressed
OsAffx.11813.1.S1_at	0.089689	0.206137	LOC_Os01g71170 // expressed protein
OsAffx.13041.1.S1_x_at	0.192786	0.414861	no description avaliable
OsAffx.13495.1.S1_x_at	0.179281	0.464308	LOC_Os03g55660 // nucleoporin, putative, expressed
OsAffx.14981.1.S1_at	0.216219	0.433844	LOC_Os05g36050 // Protein kinase domain containing protein, expressed
OsAffx.27747.1.S1_at	0.0102065	0.0319109	LOC_Os06g21250 // Glycine rich protein family protein, expressed
OsAffx.3726.1.S1_at	0.0805334	0.252882	LOC_Os04g05050 // pectate lyase 8 precursor, putative, expressed
OsAffx.7879.1.S1_at	0.159807	0.347939	LOC_Os12g43510 // expressed protein
