# Supplementary material for: Comparing Gene Expression Profiles Between Bt and non-Bt Rice in Response to Brown Planthopper Infestation
Source: Front Plant Sci. 2015 Dec 24;6:1181. doi: 10.3389/fpls.2015.01181 (PMC4689863; doi:10.3389/fpls.2015.01181)
Supplement: Supplementary file 5 [file Table5.XLSX]

## Sheet: Sheet1
Table S5 Genes responsive to BPH infestation involved in plant hormone biosynthesis, transport and signaling
Probe set ID	Gene ID	Annotation	Fold change value (BPH-infested/non-infested)
			non-Bt	Bt
IAA biosynthesis
Os.50903.1.S1_at	LOC_Os09g08130	indole-3-glycerol phosphate synthase, chloroplast precursor, putative, expressed	10.2463	5.50733
Os.50903.2.S1_x_at	LOC_Os09g08130	indole-3-glycerol phosphate synthase, chloroplast precursor, putative, expressed	9.83409	5.29994
Os.5271.1.S1_at	LOC_Os04g10530	amidase, putative, expressed	2.60449	2.55097
Os.24786.1.S1_s_at	LOC_Os04g48870	nitrilase-associated protein, putative, expressed	0.0571321	0.0964996
OsAffx.26533.1.S1_at	LOC_Os04g48870	nitrilase-associated protein, putative, expressed	0.0306281	0.0434222
Os.29093.1.S1_at	LOC_Os07g14600	IAA-amino acid hydrolase ILR1 precursor, putative, expressed	0.203695	0.237295
IAA transport
Os.23143.1.S1_at	LOC_Os09g31478	auxin efflux carrier component, putative, expressed	3.12887	3.52844
Os.19608.1.S1_at	LOC_Os09g38130	auxin Efflux Carrier family protein, expressed	4.36733	3.05413
Os.47814.1.A1_s_at	LOC_Os09g38130	auxin Efflux Carrier family protein, expressed	4.81917	3.77201
OsAffx.7026.1.S1_at	LOC_Os11g06820	auxin transporter-like protein 4, putative, expressed	0.342356	0.499493
IAA signaling
Os.12501.1.S1_at	LOC_Os01g55940	indole-3-acetic acid-amido synthetase GH3.2, putative, expressed	3.13963	2.17133
Os.8618.1.S1_at	LOC_Os05g44810	OsIAA18 - Auxin-responsive Aux/IAA gene family member, expressed	2.93803	2.84053
Os.8585.1.S1_at	LOC_Os03g53150	OsIAA13 - Auxin-responsive Aux/IAA gene family member, expressed	0.498311	0.282363
Os.8622.1.S1_at	LOC_Os07g08460	OsIAA24 - Auxin-responsive Aux/IAA gene family member, expressed	0.492138	0.404514
Os.19952.1.S1_at	LOC_Os01g09450	OsIAA2 - Auxin-responsive Aux/IAA gene family member, expressed	0.37259	0.457373
Os.7855.1.S1_at	LOC_Os12g40900	OsIAA31 - Auxin-responsive Aux/IAA gene family member, expressed	0.231129	0.176543
Os.6259.1.S1_at	LOC_Os09g37350	OsSAUR40 - Auxin-responsive SAUR gene family member, expressed	3.51272	2.49241
Os.7633.1.S1_at	LOC_Os02g30810	OsSAUR10 - Auxin-responsive SAUR gene family member, expressed	2.25147	2.3085
Os.52602.1.S1_x_at	LOC_Os10g36703	OsSAUR56 - Auxin-responsive SAUR gene family member, expressed	2.17546	2.03148
Os.39652.1.S1_at	LOC_Os09g37330	OsSAUR39 - Auxin-responsive SAUR gene family member, expressed	3.45477	2.29632
Os.57142.1.S1_at	LOC_Os06g45970	OsSAUR26 - Auxin-responsive SAUR gene family member, expressed	5.34157	4.08332
Os.28213.1.S1_at	LOC_Os12g41600	OsSAUR57 - Auxin-responsive SAUR gene family member, expressed	0.216086	0.373899
Os.6367.1.S1_a_at	LOC_Os01g48060	auxin response factor 3, putative, expressed	0.399835	0.467429
Os.6367.1.S1_at	LOC_Os01g48060	auxin response factor 3, putative, expressed	0.353969	0.468858
Os.8374.1.S1_at	LOC_Os04g43910	auxin response factor 16, putative, expressed	0.197885	0.236605
OsAffx.17454.1.S1_s_at	LOC_Os08g41290	AIR12, putative, expressed	0.25947	0.528313
JA biosynthesis
Os.14901.1.A1_a_at	LOC_Os09g33820	phospholipase A1, putative, expressed	3.47197	2.95571
Os.3160.1.S1_at	LOC_Os03g50030	phospholipase A2, putative, expressed	0.231856	0.132695
Os.13008.1.S1_at	LOC_Os08g39850	lipoxygenase, chloroplast precursor, putative, expressed	5.26421	2.81967
Os.30572.1.S1_at	LOC_Os01g50610	jasmonate O-methyltransferase, putative, expressed	3.00597	2.43085
JA signaling
Os.10356.1.S1_at	LOC_Os03g08320	ZIM motif family protein, expressed	2.60121	5.4148
SA biosynthesis
Os.52536.1.S1_at	LOC_Os04g43800	phenylalanine ammonia-lyase, putative, expressed	0.366636	0.351692
Os.27728.1.S1_at	LOC_Os12g33610	phenylalanine ammonia-lyase, putative, expressed	0.334288	0.223404
Os.37893.1.S1_at	LOC_Os04g43760	phenylalanine ammonia-lyase, putative, expressed	0.269257	0.483057
Os.6334.1.S1_at	LOC_Os09g19734	isochorismate synthase 1, chloroplast precursor, putative, expressed	0.327198	0.339174
SA signaling
Os.48082.1.S1_at	LOC_Os09g25070	WRKY62, expressed	8.03669	6.88322
Os.50015.1.S1_at	LOC_Os06g44010	WRKY28, expressed	5.53694	4.54512
Os.55827.1.S1_at	LOC_Os11g29870	WRKY72, expressed	4.19263	3.58352
Os.31521.1.S1_at	LOC_Os01g61080	WRKY24, expressed	3.22639	2.45728
Os.11945.1.S1_at	LOC_Os08g29660	WRKY69, expressed	3.01746	2.23633
OsAffx.14605.1.S1_at	LOC_Os05g09020	WRKY67, expressed	2.78907	3.81654
Os.54467.1.S1_at	LOC_Os03g21710	WRKY79, expressed	2.71056	4.35921
Os.29979.1.S1_at	LOC_Os01g09100	WRKY13, expressed	2.68233	2.79567
Os.27227.1.S1_at	LOC_Os09g16510	WRKY74, expressed	2.44471	2.17348
Os.50108.1.S1_at	LOC_Os05g39720	WRKY70, expressed	2.21579	2.47719
OsAffx.14605.1.S1_s_at	LOC_Os05g09020	WRKY67, expressed	2.15161	2.74232
Os.25606.1.S1_at	LOC_Os09g25060	WRKY 76, expressed	4.40911	2.0161
Os.2353.2.S1_at	LOC_Os03g33012	WRKY 2, expressed	3.2937	1.29666
Os.33131.1.A1_at	LOC_Os03g20550	WRKY 55, expressed	2.17837	1.04781
Os.2356.1.S1_a_at	LOC_Os02g04230	CGMC_MAPKCMGC_2.7 - CGMC includes CDA, MAPK, GSK3, and CLKC kinases, expressed	3.24961	2.89311
Os.52787.1.S1_at	LOC_Os05g50560	CGMC_MAPKCMGC_2.9 - CGMC includes CDA, MAPK, GSK3, and CLKC kinases, expressed	0.257688	0.405453
GA biosynthesis
Os.27439.2.S1_at	LOC_Os05g34854	gibberellin 20 oxidase 2, putative, expressed	1.1265	0.481546
Os.21103.1.S1_x_at	LOC_Os03g42130	gibberellin 20 oxidase 2, putative, expressed	0.412429	0.37789
Os.48429.1.S1_at	LOC_Os03g63970	gibberellin 20 oxidase 1, putative, expressed	0.346253	0.325228
Os.1814.1.S1_a_at	LOC_Os05g06670	gibberellin 2-oxidase 1, putative, expressed	2.99032	2.35814
Os.21634.1.S1_at	LOC_Os01g55240	gibberellin 2-oxidase 3, putative, expressed	0.240872	0.258291
GA signaling
Os.54936.1.S1_at	LOC_Os03g57640	gibberellin receptor GID1L2, putative, expressed	15.7873	5.18911
Os.16540.1.S1_at	LOC_Os07g06830	gibberellin receptor GID1L2, putative, expressed	3.35084	2.90453
Os.18428.1.S1_at	LOC_Os07g06880	gibberellin receptor GID1L2, putative, expressed	0.213802	0.476857
Os.52444.1.S1_at	LOC_Os09g28630	gibberellin receptor, putative, expressed	0.345914	0.432494
Os.37075.1.S1_at	LOC_Os09g28280	gibberellin receptor GID1L2, putative, expressed	0.483451	0.428222
Os.52216.1.S1_at	LOC_Os09g28230	gibberellin receptor GID1L2, putative, expressed	0.44549	0.375587
Os.27673.1.S1_at	LOC_Os03g14730	gibberellin receptor GID1L2, putative, expressed	0.324089	0.351275
Os.21839.1.S1_at	LOC_Os06g11130	gibberellin receptor GID1L2, putative, expressed	0.235855	0.334613
Os.52987.1.S1_at	LOC_Os09g28620	gibberellin receptor GID1L2, putative, expressed	0.116649	0.155406
Os.56189.1.S1_at	LOC_Os07g41590	gibberellin receptor GID1L2, putative, expressed	0.0550146	0.098514
Os.7058.1.S1_at	LOC_Os04g50060	GRAS family transcription factor domain containing protein, expressed	2.51933	2.4548
Os.4780.1.S1_at	LOC_Os03g55290	GASR3 - Gibberellin-regulated GASA/GAST/Snakin family protein precursor, expressed	0.825875	0.355735
ABA biosynthesis
Os.24599.1.A1_at	LOC_Os02g15870	molybdenum cofactor biosynthesis protein 1 B, putative, expressed	2.3059	2.29782
Os.9868.1.S1_at	LOC_Os09g38772	mo-molybdopterin cofactor sulfurase, putative, expressed	0.38343	0.393385
Os.10545.1.S1_at	LOC_Os09g38777	mo-molybdopterin cofactor sulfurase, putative, expressed	0.258379	0.304089
ABA signaling
Os.9022.1.S1_at	LOC_Os09g15670	protein phosphatase 2C, putative, expressed	5.89602	4.61089
OsAffx.12910.1.S1_at	LOC_Os03g18150	protein phosphatase 2C isoform epsilon, putative, expressed	3.78569	2.7043
Os.35013.1.S1_at	LOC_Os03g16170	protein phosphatase 2C, putative, expressed	0.227976	0.301728
Os.47425.1.A1_s_at	LOC_Os11g01790	protein phosphatase type 2C, putative, expressed	0.186721	0.35784
Os.5690.1.S1_at	LOC_Os01g46760	protein phosphatase 2C ABI1, putative, expressed	0.111314	0.217956
Os.6814.2.S1_s_at	LOC_Os11g01790	protein phosphatase type 2C, putative, expressed	0.0953488	0.189236
Os.22480.1.S1_at	LOC_Os02g35910	protein phosphatase 2C, putative, expressed	0.466501	1.05696
OsAffx.11963.1.S1_at	LOC_Os02g09830	bZIP transcription factor family protein, expressed	5.39631	2.63835
ABA responsive
Os.27963.1.A1_at	LOC_Os01g72900	abscisic stress ripening protein 1, putative, expressed	2.65774	5.07043
Os.7372.1.S1_at	LOC_Os01g72910	abscisic stress ripening protein 2, putative, expressed	4.96821	3.75804
Os.53912.1.S1_x_at	LOC_Os04g34600	abscisic stress-ripening 4, putative, expressed	0.360511	0.243305
Os.15942.1.S1_s_at	LOC_Os04g34600	abscisic stress-ripening 4, putative, expressed	0.295171	0.223383
Os.22580.1.S1_s_at	LOC_Os01g73250	abscisic stress-ripening 6, putative, expressed	0.90226	0.329674
OsAffx.11838.1.S1_x_at	LOC_Os01g73250	abscisic stress-ripening 6, putative, expressed	1.07831	0.317035
ET biosynthesis
OsAffx.14625.1.S1_x_at	LOC_Os05g10780	1-aminocyclopropane-1-carboxylate synthase 7, putative, expressed	0.485782	0.195377
Os.45926.1.S1_s_at	LOC_Os01g09700	1-aminocyclopropane-1-carboxylate synthase 7, putative, expressed	0.260469	0.079941
Os.6034.1.S1_at	LOC_Os01g09700	1-aminocyclopropane-1-carboxylate synthase 7, putative, expressed	0.223618	0.0690788
Os.12201.2.S1_at	LOC_Os09g27820	1-aminocyclopropane-1-carboxylate oxidase 1, putative, expressed	0.36827	0.212174
Os.52607.1.S1_at	LOC_Os08g30080	1-aminocyclopropane-1-carboxylate oxidase 4, putative, expressed	0.157532	0.172082
ET signaling
OsAffx.21616.1.S1_s_at	LOC_Os01g54890	ethylene-responsive transcription factor 2, putative, expressed	5.36105	4.83186
Os.53660.1.S1_at	LOC_Os02g43790	ethylene responsive protein, putative, expressed	4.21457	4.51885
Os.55386.1.A1_at	LOC_Os10g41330	ethylene-responsive transcription factor 5, putative, expressed	2.16633	2.36207
Os.57381.1.S1_at	LOC_Os03g22170	ethylene-responsive factor-like protein 1, putative, expressed	0.415745	0.482705
Os.8031.1.S1_at	LOC_Os01g21120	ethylene-responsive factor-like protein 1, putative, expressed	0.283345	0.29499
Os.4804.1.S1_at	LOC_Os06g07030	AP2 domain containing protein, expressed	3.43871	1.63159
Os.38447.1.S1_s_at	LOC_Os06g07030	AP2 domain containing protein, expressed	3.35295	1.45951
Os.5816.1.S1_at	LOC_Os09g35010	AP2 domain containing protein, expressed	0.486875	1.37593
BR biosynthesis
Os.23206.1.S1_at	LOC_Os12g04480	cytochrome P450 , putative, expressed	0.122448	0.147842
BR signaling
OsAffx.19104.1.S1_at	LOC_Os11g31540	BRASSINOSTEROID INSENSITIVE 1-associated receptor kinase 1 precursor, putative, expressed	24.0241	2.97623
Os.27488.1.S1_at	LOC_Os07g40630	BRASSINOSTEROID INSENSITIVE 1 precursor, putative, expressed	3.13447	3.66803
Os.27488.1.S1_at	LOC_Os07g40630	BRASSINOSTEROID INSENSITIVE 1 precursor, putative, expressed	3.13447	3.66803
Os.10798.1.S1_at	LOC_Os03g16010	BRASSINOSTEROID INSENSITIVE 1-associated receptor kinase 1 precursor, putative, expressed	0.462987	0.444817
Os.8294.1.S1_at	LOC_Os02g09359	BRASSINOSTEROID INSENSITIVE 1-associated receptor kinase 1 precursor, putative, expressed	0.177562	0.297988
Os.17794.1.S1_at	LOC_Os03g03410	BRASSINOSTEROID INSENSITIVE 1-associated receptor kinase 1 precursor, putative, expressed	0.357241	0.317085
OsAffx.26339.1.S1_x_at	LOC_Os04g35080	BRASSINOSTEROID INSENSITIVE 1-associated receptor kinase 1 precursor, putative, expressed	0.33758	0.325247
Os.49171.1.A1_x_at	LOC_Os01g07630	BRASSINOSTEROID INSENSITIVE 1-associated receptor kinase 1 precursor, putative, expressed	0.303681	0.324911
Os.49171.1.A1_at	LOC_Os01g07630	BRASSINOSTEROID INSENSITIVE 1-associated receptor kinase 1 precursor, putative, expressed	0.259523	0.343967
Os.16240.1.A1_s_at	LOC_Os05g36050	BRASSINOSTEROID INSENSITIVE 1-associated receptor kinase 1 precursor, putative, expressed	0.218169	0.369979
Os.8963.1.S1_at	LOC_Os01g21960	BRASSINOSTEROID INSENSITIVE 1-associated receptor kinase 1 precursor, putative, expressed	0.157298	0.29519
CK biosynthesis
Os.27224.2.A1_at	LOC_Os08g35860	cytokinin dehydrogenase 7, putative, expressed	5.22926	2.86389
OsAffx.29543.1.S1_x_at	LOC_Os08g35860	cytokinin dehydrogenase 7, putative, expressed	3.17061	2.11776
CK signaling
Os.8454.1.S1_at	LOC_Os10g21810	histidine kinase 3, putative, expressed	2.13885	2.30626
Os.8454.1.S1_s_at	LOC_Os10g21810	histidine kinase 3, putative, expressed	2.00672	2.19191
Os.18241.2.A1_x_at	LOC_Os05g44570	histidine-containing phosphotransfer protein 4, putative, expressed	2.60527	3.07821
Os.5243.1.S1_at	LOC_Os02g55320	two-component response regulator ARR18, putative, expressed	2.16783	2.10684
Os.23942.1.A1_at	LOC_Os02g35180	OsRR2 - Rice type-A response regulator, expressed	0.19931	0.302899
Os.15908.1.S1_s_at	LOC_Os01g72330	OsRR4 - Rice type-A response regulator, expressed	0.142641	0.143908
Os.8117.1.S1_at	LOC_Os04g36070	OsRR1 - Rice type-A response regulator, expressed	0.128641	0.147809
Os.37430.1.S1_at	LOC_Os11g04720	OsRR9 - Rice type-A response regulator, expressed	0.0375616	0.0461587
